# Supplementary material for: Investigative power of Genomic Informational Field Theory (GIFT) relative to GWAS for genotype-phenotype mapping
Source: bioRxiv. 2024 Aug 13:2024.04.16.589524. Originally published 2024 Apr 16. Preprint. [Version 2] doi: 10.1101/2024.04.16.589524 (PMC11042307; doi:10.1101/2024.04.16.589524)
Supplement: Supplement 1 [file media-1.xls]

## Sheet: Pheno_Additional_Info
id	sex	Year	dob	litter	LS	DamAge	Group	Line_a	bon_area_ISC
1011001	1	2001	1	172	2	3	1	1	2840
1011002	1	2001	1	172	2	3	1	1	2972
1011003	1	2001	1	173	2	3	1	1	2732
1011004	0	2001	1	173	2	3	1	1	2476
1011005	1	2001	1	174	2	3	1	3	3316
1011006	0	2001	1	174	2	3	1	3	2524
1011007	1	2001	1	175	2	4	1	3	3132
1011008	0	2001	1	175	2	4	1	3	2920
1011009	0	2001	2	176	2	2	1	3	2240
1011011	1	2001	2	177	2	3	1	3	2652
1011015	1	2001	2	179	1	2	1	1	2888
1011016	1	2001	2	180	2	4	1	1	2748
1011017	1	2001	2	180	2	4	1	1	2920
1011018	0	2001	2	181	2	3	1	3	2292
1011021	1	2001	2	182	2	4	1	3	NA
1011022	1	2001	3	183	2	3	1	3	2744
1011023	0	2001	3	183	2	3	1	3	2252
1011026	0	2001	3	185	2	3	1	3	2396
1011028	1	2001	3	186	2	4	1	3	2432
1011029	0	2001	3	186	2	4	1	3	2124
1011030	0	2001	3	187	2	4	1	1	2564
1011032	1	2001	3	188	2	4	1	1	2880
1011033	0	2001	3	188	2	4	1	1	2384
1011035	1	2001	3	189	2	3	1	1	3216
1011036	1	2001	3	190	2	2	1	3	2848
1011037	1	2001	3	190	2	3	1	3	2752
1011038	1	2001	4	191	2	3	1	1	2884
1011039	0	2001	4	191	2	3	1	1	2440
1011040	0	2001	4	192	2	3	1	1	2336
1011041	0	2001	4	192	2	3	1	1	2660
1011042	1	2001	4	193	2	3	1	3	2900
1011043	0	2001	4	193	2	3	1	3	2696
1011044	1	2001	4	194	1	3	1	1	2836
1011045	1	2001	4	195	1	4	1	1	2816
1011046	0	2001	4	196	2	4	1	3	2352
1011047	0	2001	4	196	2	4	1	3	2412
1011048	0	2001	4	197	1	2	1	3	3092
1011049	0	2001	4	198	1	2	1	1	2272
1011051	1	2001	4	200	2	3	1	3	2884
1011052	0	2001	4	200	2	3	1	3	2452
1011053	1	2001	4	201	2	3	1	1	2736
1011054	0	2001	4	201	2	3	1	1	2044
1011057	1	2001	1	203	2	4	1	3	2812
1011058	1	2001	1	203	2	3	1	3	2812
1011059	1	2001	1	204	2	3	1	3	2840
1011060	0	2001	1	204	2	3	1	3	2020
1011061	1	2001	1	205	2	3	1	1	2856
1011062	1	2001	1	205	2	3	1	1	3236
1011064	0	2001	1	206	1	3	1	4	NA
1011065	1	2001	1	207	2	3	1	3	2724
1011066	0	2001	1	207	2	4	1	3	2284
1011068	1	2001	1	209	1	2	1	3	3044
1011069	1	2001	1	210	1	3	1	3	2596
1011070	1	2001	6	211	2	3	1	3	2988
1011071	0	2001	6	211	2	2	1	3	2636
1011072	1	2001	6	212	2	2	1	3	3248
1011073	0	2001	6	212	2	3	1	3	2824
1011075	0	2001	6	213	2	3	1	3	2464
1011076	0	2001	6	214	2	3	1	3	2424
1011078	0	2001	6	215	2	4	1	1	2464
1011079	0	2001	6	215	2	3	1	1	2424
1011080	0	2001	6	216	1	3	1	1	2464
1011081	1	2001	6	217	1	2	1	1	2424
1011082	1	2001	6	218	2	2	1	3	2464
1011083	0	2001	6	218	2	3	1	3	2424
1011084	1	2001	6	219	2	3	1	3	2464
1011085	0	2001	6	219	2	2	1	3	2424
1011086	1	2001	7	220	2	2	1	3	2464
1011087	0	2001	7	220	2	3	1	3	2424
1011088	0	2001	7	221	2	3	1	3	NA
1011089	0	2001	7	221	2	3	1	3	2044
1011090	0	2001	7	221	2	3	1	3	2304
1011091	0	2001	7	222	2	3	1	3	2376
1011092	0	2001	7	222	2	3	1	3	2104
1011094	1	2001	7	223	2	3	1	1	2520
1011095	1	2001	7	223	2	3	1	1	2652
1011096	1	2001	7	224	2	3	1	3	3216
1011097	0	2001	7	224	2	3	1	3	2496
1011098	1	2001	7	225	2	3	1	3	3364
1011099	0	2001	7	225	2	3	1	3	2472
1011100	1	2001	7	226	1	4	1	1	2536
1011101	1	2001	7	227	2	3	1	3	2884
1011102	0	2001	7	227	2	3	1	3	2452
1011103	0	2001	7	228	1	4	1	3	3156
1011107	1	2001	8	231	2	2	1	1	2964
1011108	1	2001	8	231	2	2	1	1	2520
1011109	1	2001	8	232	2	3	1	1	2656
1011110	0	2001	8	232	2	3	1	1	2512
1011111	1	2001	8	233	2	3	1	1	3232
1011112	0	2001	8	233	2	2	1	1	2908
1011113	1	2001	8	234	1	2	1	1	2916
1011114	1	2001	8	235	1	3	1	1	2584
1011115	0	2001	8	236	1	4	1	3	2288
1011116	1	2001	8	237	1	4	2	4	NA
1011119	1	2001	8	238	2	3	1	1	2528
1011120	0	2001	8	239	2	3	1	1	2652
1011122	1	2001	8	240	2	3	1	3	3476
1011124	0	2001	8	241	1	4	1	3	2848
1011126	1	2001	9	243	2	3	1	3	2148
1011129	0	2001	9	244	2	3	1	3	2240
1011130	1	2001	9	245	2	2	1	1	NA
1011131	0	2001	9	245	2	2	1	1	NA
1011132	1	2001	9	246	2	2	1	1	NA
1011133	0	2001	9	246	2	2	1	1	NA
1011134	1	2001	9	247	1	3	1	1	2832
1011135	1	2001	9	248	1	4	1	1	NA
1011136	1	2001	9	249	2	3	1	1	2960
1011138	1	2001	10	250	2	2	1	1	2960
1011140	1	2001	10	251	2	4	1	3	2960
1011142	1	2001	10	252	2	3	1	3	3056
1011143	1	2001	10	252	2	3	1	3	2444
1011144	1	2001	10	253	2	4	1	1	2700
1011145	1	2001	10	253	2	4	1	1	3092
1011146	1	2001	10	254	1	3	1	3	3132
1011147	1	2001	10	255	2	2	1	3	3088
1011148	0	2001	10	255	2	2	1	3	2608
1011149	1	2001	10	256	2	3	1	3	2580
1011150	0	2001	10	256	2	3	1	3	2440
1011151	1	2001	10	257	2	3	1	1	3136
1011152	0	2001	10	257	2	3	1	1	2844
1011153	0	2001	11	258	2	2	1	3	2616
1011154	0	2001	11	258	2	2	1	3	2272
1011155	0	2001	11	259	2	4	1	3	2696
1011156	0	2001	11	259	2	4	1	3	2380
1011157	0	2001	11	260	1	3	1	1	2664
1011158	0	2001	12	261	2	2	1	3	2328
1011159	0	2001	12	261	2	2	1	3	2256
1011160	1	2001	12	262	2	2	1	3	2952
1011161	1	2001	12	262	2	2	1	3	2504
1011162	0	2001	12	263	1	3	1	1	NA
1011163	1	2001	12	264	1	2	1	1	2908
1011165	0	2001	12	265	2	4	1	1	2716
1011166	1	2001	13	266	1	2	1	3	2844
1011167	0	2001	13	267	1	2	2	3	2816
1011169	1	2001	14	268	2	2	1	3	2940
1011170	0	2001	14	268	2	2	2	3	2632
1011171	0	2001	14	269	1	3	2	3	2328
1011172	1	2001	14	270	1	2	1	1	3224
1011173	1	2001	14	271	1	4	1	1	2400
1011174	0	2001	14	272	2	2	2	3	2496
1011175	0	2001	14	272	2	2	2	3	2072
1011176	1	2001	15	273	2	2	1	3	2956
1011177	1	2001	15	273	2	2	1	3	3188
1011178	0	2001	15	274	1	3	2	1	2924
1011179	0	2001	15	275	1	3	2	3	2848
1011180	1	2001	15	276	1	3	1	3	2396
1011181	1	2001	15	277	2	4	1	1	2932
1011182	0	2001	15	277	2	4	2	1	2932
1011183	0	2001	15	278	1	3	2	3	2352
1011184	0	2001	16	279	1	2	2	1	2344
1011185	1	2001	16	280	1	2	1	1	NA
1011188	1	2001	16	282	2	3	1	3	3104
1011191	1	2001	16	284	1	2	1	3	3264
1011192	0	2001	16	285	2	3	2	3	2868
1011193	1	2001	16	285	2	3	1	3	2872
1011194	1	2001	16	286	1	2	1	3	NA
1011195	0	2001	16	287	1	2	2	1	2280
1011197	0	2001	16	288	2	3	2	3	2776
1011198	0	2001	17	289	2	2	2	3	2596
1011199	0	2001	17	289	2	2	2	3	2424
1011200	1	2001	17	290	1	2	2	4	NA
1011201	1	2001	17	290	1	3	2	4	NA
1011202	0	2001	17	291	1	3	2	3	NA
1011203	1	2001	17	292	1	4	1	3	2832
1011204	1	2001	17	293	2	4	1	1	NA
1011205	0	2001	17	293	2	4	2	1	1952
1011207	1	2001	17	294	2	2	1	3	2428
1011208	1	2001	17	295	2	3	1	1	2652
1011209	0	2001	17	295	2	3	2	1	2296
1011210	0	2001	17	296	1	2	2	1	2000
1011211	1	2001	17	297	2	2	1	3	3244
1011213	1	2001	18	298	2	3	1	3	2624
1011214	0	2001	18	298	2	3	2	3	1984
1011215	0	2001	18	299	1	3	2	3	NA
1011216	1	2001	18	300	1	2	1	3	3144
1011218	1	2001	18	302	1	3	1	1	2892
1011219	1	2001	18	303	2	2	1	1	2276
1011220	1	2001	18	303	2	2	1	1	NA
1011221	1	2001	18	304	1	3	1	3	NA
1011222	0	2001	19	305	1	2	2	1	2624
1011223	1	2001	19	306	2	2	1	3	2724
1011224	0	2001	19	306	2	2	2	3	2596
1011225	0	2001	19	307	1	3	2	4	NA
1011226	0	2001	19	307	1	3	2	4	NA
1011227	0	2001	19	308	2	4	2	1	2664
1011228	0	2001	19	308	2	4	2	1	2388
1011229	1	2001	19	309	2	4	1	1	2888
1011230	1	2001	19	309	2	4	1	1	NA
1011231	0	2001	19	310	1	4	2	3	2348
1011232	0	2001	20	311	1	2	2	3	2752
1011234	0	2001	20	313	1	2	2	1	2484
1011235	0	2001	20	314	2	3	2	1	NA
1011237	0	2001	21	315	1	3	2	3	1964
1011239	0	2001	21	316	2	4	2	3	2336
1011241	1	2001	21	318	2	4	1	1	NA
1011242	0	2001	21	318	2	4	2	1	2592
1011243	0	2001	21	319	1	4	2	3	2812
1011244	1	2001	22	320	2	4	1	1	3004
1011245	0	2001	22	320	2	4	2	1	1980
1011246	1	2001	22	321	2	4	1	3	NA
1011247	0	2001	22	321	2	4	2	3	2360
1011248	1	2001	22	322	2	3	1	3	NA
1011249	0	2001	22	322	2	3	2	3	NA
1011251	1	2001	23	324	2	4	1	1	2600
1011252	1	2001	23	324	2	4	1	1	2572
1011253	0	2001	23	325	1	2	2	1	2352
1011255	1	2001	26	327	1	2	1	1	2932
1011256	0	2001	26	328	1	2	2	3	2616
1011257	1	2001	26	329	2	3	1	1	NA
1011258	0	2001	26	329	2	3	2	1	2004
1011259	1	2001	27	330	1	2	1	3	3324
1011261	1	2001	29	332	1	3	1	1	NA
1011263	0	2001	32	334	2	2	2	3	2480
1011265	1	2001	32	335	2	4	1	3	NA
1011266	0	2001	32	335	2	4	2	3	2584
1011269	1	2001	33	338	1	4	2	1	NA
1011270	0	2001	34	339	1	2	2	3	NA
1011271	0	2001	34	340	1	3	2	1	NA
1011272	0	2001	36	341	1	2	2	3	NA
1011273	0	2001	36	342	1	2	2	3	NA
1011274	0	2001	36	343	1	4	2	1	NA
1011277	0	2001	36	346	1	2	2	4	NA
1021001	1	2002	0	348	2	4	1	1	2752
1021002	1	2002	0	348	2	4	1	1	2325
1021003	1	2002	1	349	2	2	1	4	NA
1021005	1	2002	1	350	2	4	1	3	2569
1021006	1	2002	1	350	2	4	1	3	2959
1021009	0	2002	2	351	2	3	1	3	2766
1021010	0	2002	2	351	2	3	1	3	2893
1021011	1	2002	2	352	1	2	1	1	NA
1021012	0	2002	2	353	2	4	1	3	2338
1021013	1	2002	2	353	2	4	1	3	2860
1021014	0	2002	2	354	2	4	1	3	NA
1021015	0	2002	2	354	2	4	1	3	NA
1021020	1	2002	2	355	2	2	1	4	NA
1021022	1	2002	3	356	1	2	1	1	NA
1021025	0	2002	3	358	2	2	1	1	2345
1021026	0	2002	3	358	2	2	1	1	2411
1021028	1	2002	3	360	2	2	1	1	2439
1021029	0	2002	3	360	2	2	1	1	2586
1021030	0	2002	3	361	2	3	1	1	2421
1021031	1	2002	4	362	1	3	1	3	2945
1021032	1	2002	4	363	2	4	1	3	3071
1021033	0	2002	4	363	2	4	1	3	2868
1021034	1	2002	4	364	2	4	1	1	2754
1021035	0	2002	4	364	2	4	1	1	2342
1021036	0	2002	4	365	1	2	1	1	2718
1021039	0	2002	2	366	2	2	1	3	2209
1021041	1	2002	4	367	1	2	1	1	2992
1021042	1	2002	4	368	2	3	1	3	NA
1021043	1	2002	4	368	2	3	1	3	2636
1021044	0	2002	1	369	1	4	1	1	NA
1021045	0	2002	1	370	1	3	1	3	2542
1021047	0	2002	1	372	2	4	1	1	2106
1021048	0	2002	1	372	2	4	1	1	2320
1021049	0	2002	1	373	2	2	1	3	2381
1021050	0	2002	1	373	2	2	1	3	2551
1021051	1	2002	1	374	2	2	1	3	NA
1021053	1	2002	1	375	2	3	1	1	2553
1021054	0	2002	1	375	2	3	1	1	2482
1021056	0	2002	1	376	2	2	1	3	NA
1021057	1	2002	6	377	2	1	1	1	3083
1021058	0	2002	6	377	2	1	1	1	3027
1021059	1	2002	6	378	2	2	1	4	2837
1021060	1	2002	6	378	2	2	1	4	2372
1021061	0	2002	6	379	2	4	1	3	2336
1021062	0	2002	6	379	2	4	1	3	2263
1021063	1	2002	6	380	2	4	1	3	2762
1021064	0	2002	6	380	2	4	1	3	2563
1021066	1	2002	6	381	2	3	1	3	2752
1021067	0	2002	6	381	2	3	1	3	2216
1021068	1	2002	6	382	2	2	1	1	2628
1021069	0	2002	6	382	2	2	1	1	2210
1021070	1	2002	6	383	2	2	1	4	2466
1021071	0	2002	6	383	2	2	1	4	NA
1021072	1	2002	6	384	1	2	1	1	NA
1021073	1	2002	7	385	1	4	1	3	3239
1021074	1	2002	7	386	1	2	1	1	2452
1021075	1	2002	7	387	2	4	1	1	2691
1021077	0	2002	7	388	2	3	1	3	2638
1021078	0	2002	7	388	2	3	1	3	2015
1021079	1	2002	7	389	2	2	1	3	2981
1021080	1	2002	7	389	2	2	1	3	2582
1021081	0	2002	7	390	2	2	1	1	NA
1021083	1	2002	7	391	2	3	1	1	2432
1021084	0	2002	7	391	2	3	1	1	2098
1021085	0	2002	7	392	1	4	1	3	2781
1021086	1	2002	7	393	2	2	1	4	2740
1021087	0	2002	7	393	2	2	1	4	2222
1021089	1	2002	7	395	1	3	1	1	2872
1021090	0	2002	8	396	1	2	1	4	NA
1021091	1	2002	8	397	2	2	1	4	3319
1021093	1	2002	8	398	2	4	1	1	2669
1021094	0	2002	8	398	2	4	1	1	2048
1021095	0	2002	8	399	2	4	1	3	2143
1021096	0	2002	8	399	2	4	1	3	2552
1021097	1	2002	8	400	2	4	1	3	2538
1021098	1	2002	8	400	2	4	1	3	2928
1021099	0	2002	8	401	2	3	1	1	2517
1021100	0	2002	8	401	2	3	1	1	2679
1021103	1	2002	8	402	2	4	1	3	2898
1021104	0	2002	8	402	2	4	1	3	2424
1021105	1	2002	8	403	2	4	1	3	2797
1021106	0	2002	8	403	2	4	1	3	2273
1021107	0	2002	8	404	1	3	1	1	2488
1021108	1	2002	9	405	1	2	1	3	3021
1021109	1	2002	9	406	2	4	1	3	2904
1021110	0	2002	9	406	2	4	1	3	2454
1021111	1	2002	9	407	2	2	1	4	3143
1021112	1	2002	9	407	2	2	1	4	2412
1021114	0	2002	9	408	2	4	1	3	2163
1021115	1	2002	9	409	2	3	1	3	3051
1021116	0	2002	9	409	2	3	1	3	2587
1021117	0	2002	9	410	2	4	1	1	NA
1021119	1	2002	9	411	2	4	1	3	2912
1021120	0	2002	9	411	2	4	1	3	NA
1021122	1	2002	10	412	2	3	1	1	3092
1021123	1	2002	10	413	2	4	1	3	2874
1021124	0	2002	10	413	2	4	1	3	2554
1021125	1	2002	10	414	2	2	1	3	2532
1021126	0	2002	10	414	2	2	1	3	2920
1021127	1	2002	10	415	2	3	1	3	2783
1021129	1	2002	10	416	2	2	1	3	NA
1021131	1	2002	10	417	2	4	1	3	2567
1021132	0	2002	10	417	2	4	1	3	2120
1021133	0	2002	10	418	2	4	1	1	2369
1021135	1	2002	10	419	2	2	1	3	2810
1021136	1	2002	10	419	2	2	1	3	2864
1021137	1	2002	10	420	2	1	1	3	2802
1021138	1	2002	10	420	2	1	1	3	2554
1021139	1	2002	10	421	2	3	1	3	2865
1021140	0	2002	10	421	2	3	1	3	2755
1021141	0	2002	10	422	2	2	1	3	2701
1021142	0	2002	10	422	2	2	1	3	2543
1021143	1	2002	10	423	2	3	1	3	2526
1021144	1	2002	10	423	2	3	1	3	2348
1021145	1	2002	10	424	2	3	1	3	NA
1021148	1	2002	10	425	2	1	1	3	2469
1021149	1	2002	10	426	2	4	1	3	2643
1021151	1	2002	11	427	1	2	1	3	2297
1021152	0	2002	11	428	1	4	1	3	3071
1021153	1	2002	11	429	1	2	1	3	2565
1021154	1	2002	11	430	1	3	1	1	NA
1021156	1	2002	11	431	2	2	1	3	2647
1021158	1	2002	11	432	2	4	1	1	2552
1021159	0	2002	11	432	2	4	1	1	2176
1021161	1	2002	11	433	2	4	1	3	2399
1021164	0	2002	11	434	2	3	1	3	2358
1021165	0	2002	11	434	2	3	1	3	2499
1021166	1	2002	11	435	2	3	1	3	3024
1021167	1	2002	11	435	2	3	1	3	2900
1021168	1	2002	11	436	2	4	1	3	3017
1021170	1	2002	11	437	1	3	1	1	NA
1021171	1	2002	11	438	2	4	1	1	2478
1021172	0	2002	11	438	2	4	1	1	NA
1021173	1	2002	11	439	2	4	1	3	2409
1021176	1	2002	11	441	2	2	1	3	2927
1021178	0	2002	11	442	2	1	1	1	NA
1021179	1	2002	11	442	2	1	1	1	NA
1021180	1	2002	11	443	2	2	1	3	2674
1021181	0	2002	11	443	2	2	1	3	2226
1021182	1	2002	11	444	2	3	1	3	2856
1021183	0	2002	11	444	2	3	1	3	2871
1021184	1	2002	11	445	2	4	1	1	2820
1021185	1	2002	11	445	2	4	1	1	2680
1021186	1	2002	11	446	2	3	1	3	2599
1021187	1	2002	11	446	2	3	1	3	2352
1021188	1	2002	12	447	2	3	1	1	2881
1021189	1	2002	12	447	2	3	1	1	2296
1021190	0	2002	12	448	1	2	1	1	2735
1021191	0	2002	12	449	1	4	1	1	2324
1021192	0	2002	12	450	2	3	1	1	NA
1021193	0	2002	12	450	2	3	1	1	NA
1021196	1	2002	12	452	2	3	1	3	NA
1021197	1	2002	12	452	2	3	1	3	NA
1021198	1	2002	12	453	1	3	1	1	2694
1021199	1	2002	12	454	2	4	1	3	2048
1021200	1	2002	12	454	2	4	1	3	2457
1021202	0	2002	12	455	2	3	1	3	2904
1021203	1	2002	12	456	2	3	1	3	NA
1021205	0	2002	12	457	2	4	1	3	NA
1021206	0	2002	12	457	2	4	1	3	NA
1021210	0	2002	12	458	2	4	1	3	2124
1021211	1	2002	12	459	1	3	1	1	NA
1021213	0	2002	12	460	2	4	1	3	NA
1021214	1	2002	12	460	2	4	1	3	NA
1021215	0	2002	12	461	1	3	1	1	2297
1021216	1	2002	12	462	1	2	1	4	2783
1021217	0	2002	12	463	1	2	1	4	2704
1021220	0	2002	13	464	2	3	2	3	2606
1021221	0	2002	13	465	2	3	2	3	2643
1021222	0	2002	13	465	2	3	2	3	2920
1021225	1	2002	13	467	1	3	2	1	2759
1021226	1	2002	13	468	2	4	2	3	3162
1021227	0	2002	13	468	2	4	2	3	2164
1021228	1	2002	13	469	2	2	2	3	2731
1021229	1	2002	13	469	2	2	2	3	2718
1021234	1	2002	13	471	2	4	2	3	NA
1021235	0	2002	13	471	2	4	2	3	2280
1021236	1	2002	13	472	1	4	2	3	2438
1021237	1	2002	14	473	2	4	2	1	3027
1021239	0	2002	14	474	1	3	2	3	NA
1021240	1	2002	14	475	2	3	2	3	2759
1021241	1	2002	14	475	2	3	2	3	2436
1021243	0	2002	14	476	2	4	2	1	2763
1021245	0	2002	14	477	2	4	2	3	2071
1021246	0	2002	15	478	1	2	2	4	NA
1021248	0	2002	15	480	1	2	2	1	2491
1021249	0	2002	15	481	2	2	2	1	2636
1021250	0	2002	15	481	2	2	2	1	2317
1021251	0	2002	15	482	1	3	2	1	2241
1021254	0	2002	15	485	2	4	2	1	1951
1021255	0	2002	15	485	2	4	2	1	2361
1021256	1	2002	15	486	2	4	2	3	2366
1021258	1	2002	16	487	2	4	2	1	3006
1021259	0	2002	16	487	2	4	2	1	NA
1021260	1	2002	16	488	1	2	2	1	NA
1021261	0	2002	16	489	1	4	2	3	2405
1021262	0	2002	16	490	2	1	2	1	NA
1021263	0	2002	16	490	2	1	2	1	NA
1021265	1	2002	16	491	2	4	2	1	3561
1021266	0	2002	16	491	2	4	2	1	2210
1021267	0	2002	16	492	2	3	2	3	2120
1021268	0	2002	16	492	2	3	2	3	NA
1021269	0	2002	16	493	2	4	2	1	2330
1021270	0	2002	16	493	2	4	2	1	2263
1021275	1	2002	17	495	1	3	2	3	2505
1021276	1	2002	17	496	2	4	2	1	2631
1021277	0	2002	17	496	2	4	2	1	2670
1021278	1	2002	17	497	1	4	2	1	NA
1021279	0	2002	17	498	2	4	2	1	NA
1021280	0	2002	17	498	2	4	2	1	NA
1021281	0	2002	17	499	1	2	2	1	2727
1021282	0	2002	17	500	1	3	2	3	2757
1021283	1	2002	17	501	1	2	2	3	2310
1021284	0	2002	17	502	1	3	2	1	2642
1021285	0	2002	18	503	1	4	2	1	NA
1021286	0	2002	18	504	1	4	2	1	2475
1021287	0	2002	19	505	1	2	2	3	3414
1021288	0	2002	19	506	1	2	2	3	2153
1021289	1	2002	19	507	1	3	2	1	3004
1021291	0	2002	19	508	2	4	2	3	2302
1021293	1	2002	20	510	1	4	2	1	NA
1021294	0	2002	20	511	2	4	2	1	NA
1021295	1	2002	20	511	2	4	2	1	NA
1021296	0	2002	21	512	1	2	2	1	2257
1021297	0	2002	21	513	1	2	2	3	NA
1021298	0	2002	21	514	1	3	2	1	2069
1021299	1	2002	19	515	1	4	2	3	2493
1021300	0	2002	20	516	1	4	2	3	2385
1021301	0	2002	21	517	1	2	2	3	NA
1021302	1	2002	22	518	2	3	2	1	2592
1021304	1	2002	22	519	1	2	2	1	3101
1021305	0	2002	27	520	1	3	2	3	2606
1021306	1	2002	27	521	1	2	2	3	3223
1021309	0	2002	29	523	2	2	2	3	NA
1021310	1	2002	29	523	2	2	2	3	NA
1021312	0	2002	30	524	2	4	2	1	2400
1021316	0	2002	10	525	1	2	2	4	2339
1021317	1	2002	13	526	2	3	2	3	NA
1021318	1	2002	13	526	2	3	2	3	NA
1021319	1	2002	17	527	2	3	2	3	NA
1021320	0	2002	17	527	2	3	2	3	NA
1031001	0	2003	30	528	1	4	1	1	2570
1031002	1	2003	30	529	1	2	1	6	2455
1031003	1	2003	30	530	1	3	1	1	2748
1031004	1	2003	31	531	2	2	1	7	2744
1031006	1	2003	1	532	1	3	1	4	2582
1031007	0	2003	1	533	1	4	1	1	3084
1031008	0	2003	1	534	1	2	1	6	2576
1031009	1	2003	1	535	2	4	1	1	2979
1031010	0	2003	1	535	2	4	1	1	2365
1031011	1	2003	1	536	2	3	1	3	2557
1031012	0	2003	1	536	2	3	1	3	2393
1031013	0	2003	1	537	2	3	1	1	2340
1031014	0	2003	1	537	2	3	1	1	2234
1031015	1	2003	2	538	1	2	1	6	2790
1031016	0	2003	2	539	1	2	1	6	2357
1031017	1	2003	2	540	1	3	1	4	2699
1031019	1	2003	2	542	2	3	1	3	2782
1031020	1	2003	2	542	2	3	1	3	2532
1031021	0	2003	2	543	2	4	1	3	2460
1031022	0	2003	2	543	2	4	1	3	2114
1031023	1	2003	2	544	2	4	1	3	3377
1031024	0	2003	2	544	2	4	1	3	2200
1031025	0	2003	3	545	2	2	1	6	3047
1031026	0	2003	3	545	2	2	1	6	2183
1031027	0	2003	3	546	2	2	1	6	2164
1031028	0	2003	3	546	2	2	1	6	2345
1031030	1	2003	3	547	2	3	1	3	2244
1031031	1	2003	3	548	2	4	1	4	2970
1031032	0	2003	3	548	2	4	1	4	1992
1031033	0	2003	3	549	2	2	1	7	2433
1031035	1	2003	3	550	2	4	1	3	2411
1031036	1	2003	3	550	2	4	1	3	3042
1031037	1	2003	3	551	2	2	1	6	2223
1031038	0	2003	3	551	2	2	1	6	2176
1031039	1	2003	4	552	1	4	1	3	2456
1031040	1	2003	4	553	1	2	1	6	2938
1031041	1	2003	4	554	2	4	1	3	3073
1031042	0	2003	4	554	2	4	1	3	2575
1031043	1	2003	4	555	2	3	1	4	2789
1031044	1	2003	4	555	2	3	1	4	2862
1031045	1	2003	4	556	2	2	1	7	2843
1031046	1	2003	4	556	2	2	1	7	2700
1031047	1	2003	4	557	1	2	1	6	2889
1031048	1	2003	4	558	2	4	1	1	2512
1031049	0	2003	4	558	2	4	1	1	1962
1031052	0	2003	4	560	2	2	1	7	2198
1031053	1	2003	4	561	2	3	1	4	NA
1031054	1	2003	4	561	2	3	1	4	2531
1031055	1	2003	4	562	2	3	1	1	2658
1031056	0	2003	4	562	2	3	1	1	2370
1031057	0	2003	1	563	2	2	1	6	2864
1031058	0	2003	1	563	2	2	1	6	2703
1031059	1	2003	1	564	2	4	1	3	NA
1031060	0	2003	1	564	2	4	1	3	2618
1031061	0	2003	1	564	2	4	1	3	2219
1031062	1	2003	1	565	2	2	1	7	NA
1031063	0	2003	1	565	2	2	1	7	NA
1031064	0	2003	1	566	2	4	1	1	2421
1031065	0	2003	1	566	2	4	1	1	2107
1031066	1	2003	1	567	2	4	1	1	2730
1031067	0	2003	1	567	2	4	1	1	NA
1031068	1	2003	1	567	2	4	1	1	2441
1031070	1	2003	1	568	2	2	1	6	2562
1031071	1	2003	1	569	2	2	1	6	2765
1031072	0	2003	1	569	2	2	1	6	2484
1031073	0	2003	1	570	2	3	1	1	2229
1031074	0	2003	1	570	2	3	1	1	2313
1031075	1	2003	6	571	2	2	1	6	2487
1031076	0	2003	6	571	2	2	1	6	2279
1031077	1	2003	6	572	2	3	1	1	NA
1031078	0	2003	6	572	2	3	1	1	2614
1031079	0	2003	6	573	1	2	1	6	2730
1031080	1	2003	7	574	1	2	1	4	NA
1031083	1	2003	7	576	2	2	1	6	2834
1031084	1	2003	7	576	2	2	1	6	2481
1031085	1	2003	7	577	1	2	1	7	2743
1031086	1	2003	7	578	1	2	1	6	2891
1031087	1	2003	7	579	2	2	1	6	2627
1031088	0	2003	7	579	2	2	1	6	2745
1031089	1	2003	7	580	2	2	1	7	2281
1031090	1	2003	7	580	2	2	1	7	2667
1031091	1	2003	8	581	1	3	1	1	2638
1031092	1	2003	8	582	1	2	1	4	2295
1031093	1	2003	8	583	1	3	1	4	NA
1031094	1	2003	8	584	2	4	1	3	3090
1031095	1	2003	8	584	2	4	1	3	NA
1031096	1	2003	8	584	2	4	1	3	NA
1031097	1	2003	8	585	2	2	1	7	2029
1031098	1	2003	8	585	2	2	1	7	2533
1031099	1	2003	8	586	2	3	1	4	2631
1031100	1	2003	8	586	2	3	1	4	2516
1031101	1	2003	9	587	1	4	1	3	2514
1031102	0	2003	9	588	1	3	1	1	2124
1031103	1	2003	9	589	2	2	1	6	NA
1031104	1	2003	9	589	2	2	1	6	2682
1031105	0	2003	9	590	2	3	1	3	2551
1031106	0	2003	9	590	2	3	1	3	NA
1031107	0	2003	9	591	2	3	1	3	2253
1031108	0	2003	9	591	2	3	1	3	2130
1031109	0	2003	9	592	2	3	1	3	2399
1031110	0	2003	9	592	2	3	1	3	2280
1031111	1	2003	9	593	2	3	1	3	2969
1031112	0	2003	9	593	2	3	1	3	2117
1031113	1	2003	9	594	1	2	1	6	3182
1031115	0	2003	10	595	2	2	1	6	2716
1031116	0	2003	10	596	2	2	1	6	2402
1031117	0	2003	10	596	2	2	1	6	NA
1031118	1	2003	10	597	2	2	1	7	2835
1031119	1	2003	10	597	2	2	1	7	2438
1031120	1	2003	10	598	1	2	1	6	3039
1031121	1	2003	10	599	1	2	1	6	2974
1031122	0	2003	10	600	2	2	1	6	2621
1031123	0	2003	10	600	2	2	1	6	2625
1031124	1	2003	10	601	2	4	1	1	NA
1031125	0	2003	10	601	2	4	1	1	NA
1031126	1	2003	10	602	1	2	1	4	2402
1031127	1	2003	7	603	2	3	1	3	2958
1031129	1	2003	10	604	2	2	1	7	2279
1031130	0	2003	10	604	2	2	1	7	2081
1031131	0	2003	10	605	1	4	1	3	2102
1031132	1	2003	10	606	1	2	1	7	2881
1031133	0	2003	10	607	1	3	1	3	2310
1031134	1	2003	11	608	2	2	1	6	2813
1031136	1	2003	11	609	2	2	1	7	2850
1031137	1	2003	11	609	2	2	1	7	2752
1031138	1	2003	11	610	1	2	1	6	2653
1031139	1	2003	11	611	1	3	1	4	3040
1031140	1	2003	11	612	2	4	1	3	3371
1031142	1	2003	11	613	2	2	1	6	2618
1031143	1	2003	11	613	2	2	1	6	2572
1031144	0	2003	11	614	2	4	1	3	2329
1031145	1	2003	11	614	2	4	1	3	NA
1031146	0	2003	11	614	2	4	1	3	NA
1031147	0	2003	11	615	2	3	1	4	2278
1031148	0	2003	11	615	2	3	1	4	2527
1031149	1	2003	11	616	2	2	1	7	2683
1031150	0	2003	11	616	2	2	1	7	2653
1031152	0	2003	11	617	2	4	1	1	2826
1031153	0	2003	11	618	2	3	1	3	2212
1031154	1	2003	11	618	2	3	1	3	2623
1031155	1	2003	11	619	2	3	1	3	NA
1031156	1	2003	11	619	2	3	1	3	NA
1031157	0	2003	11	620	2	4	1	1	2544
1031158	0	2003	11	620	2	4	1	1	2470
1031159	1	2003	12	621	1	4	1	3	2711
1031160	0	2003	12	622	1	2	1	6	2670
1031161	0	2003	12	623	1	4	1	3	2719
1031162	1	2003	12	624	2	4	1	3	3162
1031163	0	2003	12	624	2	4	1	3	2584
1031164	1	2003	12	625	2	3	1	3	3051
1031165	0	2003	12	625	2	3	1	3	2518
1031166	0	2003	12	626	2	4	1	3	2086
1031167	0	2003	12	626	2	4	1	3	2599
1031168	0	2003	12	627	1	2	1	6	2520
1031169	1	2003	12	628	2	1	1	3	2577
1031170	0	2003	12	628	2	1	1	3	2598
1031171	1	2003	12	629	2	3	1	1	2615
1031172	0	2003	12	629	2	3	1	1	2717
1031173	1	2003	12	630	2	2	1	7	2497
1031174	0	2003	12	630	2	2	1	7	2296
1031175	0	2003	12	631	2	4	1	3	2666
1031176	0	2003	12	631	2	4	1	3	2256
1031177	0	2003	12	632	1	2	1	7	2450
1031178	1	2003	13	633	1	2	1	6	2278
1031180	1	2003	13	634	2	4	1	1	2404
1031183	0	2003	13	636	2	4	1	1	2214
1031184	0	2003	13	636	2	4	1	4	2357
1031185	1	2003	13	637	2	2	1	6	2498
1031186	0	2003	13	637	2	2	1	6	2484
1031187	0	2003	13	638	2	2	1	6	2416
1031188	1	2003	13	638	2	2	1	6	2516
1031190	0	2003	13	639	2	2	1	7	2135
1031191	1	2003	13	640	2	4	1	3	2385
1031192	0	2003	13	640	2	4	1	3	2730
1031193	1	2003	13	641	2	3	1	4	2767
1031195	0	2003	13	642	1	3	1	3	NA
1031196	0	2003	13	643	1	2	1	6	2497
1031197	1	2003	13	644	2	2	1	6	NA
1031198	0	2003	13	644	2	2	1	6	NA
1031199	1	2003	13	645	2	2	1	4	2338
1031200	1	2003	13	645	2	2	1	4	2790
1031202	0	2003	13	646	2	3	1	1	NA
1031203	0	2003	13	647	1	4	1	1	NA
1031204	0	2003	14	648	1	2	1	7	2226
1031205	0	2003	14	649	1	2	1	6	2762
1031206	1	2003	14	650	2	2	1	6	NA
1031207	0	2003	14	650	2	2	1	6	2528
1031208	1	2003	14	651	2	4	1	3	2868
1031209	0	2003	14	651	2	4	1	3	2299
1031211	0	2003	15	652	2	2	2	6	NA
1031212	1	2003	15	653	2	2	2	6	3020
1031213	0	2003	15	653	2	2	2	6	2358
1031215	0	2003	15	654	2	3	2	1	2419
1031216	0	2003	15	655	2	2	2	6	2561
1031217	0	2003	15	655	2	2	2	6	2396
1031219	1	2003	15	657	1	2	2	6	2725
1031220	1	2003	15	658	2	3	2	1	3164
1031221	1	2003	15	658	2	3	2	1	2823
1031222	0	2003	15	659	2	4	2	1	2244
1031223	0	2003	15	659	2	4	2	1	NA
1031224	1	2003	15	660	2	3	2	4	NA
1031225	0	2003	15	660	2	3	2	4	NA
1031226	1	2003	15	661	1	2	2	7	2592
1031227	0	2003	15	662	2	2	2	7	NA
1031228	1	2003	15	662	2	2	2	7	NA
1031229	0	2003	15	663	2	2	2	6	2601
1031230	0	2003	15	663	2	2	2	6	NA
1031231	0	2003	16	664	1	3	2	3	3280
1031232	0	2003	16	665	1	3	2	3	2304
1031233	1	2003	16	666	2	3	2	3	2979
1031234	0	2003	16	666	2	3	2	3	2390
1031235	1	2003	16	667	2	4	2	1	1952
1031236	0	2003	16	667	2	4	2	1	NA
1031237	0	2003	16	668	2	2	2	7	NA
1031238	0	2003	16	668	2	2	2	7	NA
1031240	1	2003	16	670	1	2	2	7	3066
1031241	0	2003	16	671	1	3	2	4	NA
1031242	0	2003	16	671	1	3	2	4	NA
1031243	1	2003	16	672	2	3	2	4	2816
1031244	0	2003	16	672	2	3	2	4	NA
1031245	0	2003	16	673	1	3	2	4	NA
1031246	1	2003	16	674	2	3	2	3	2569
1031247	0	2003	16	674	2	3	2	3	2124
1031248	1	2003	16	675	1	2	2	7	3170
1031249	1	2003	16	676	2	3	2	1	NA
1031250	0	2003	16	676	2	3	2	1	NA
1031251	0	2003	16	677	2	3	2	3	2905
1031252	0	2003	16	677	2	3	2	3	2358
1031253	1	2003	16	678	2	3	2	3	NA
1031254	1	2003	16	678	2	3	2	3	2512
1031255	0	2003	16	679	2	4	2	1	NA
1031257	1	2003	16	680	2	2	2	6	2714
1031258	1	2003	16	680	2	2	2	6	NA
1031259	0	2003	16	681	2	4	2	3	NA
1031261	0	2003	18	682	2	3	2	3	2376
1031262	0	2003	18	682	2	3	2	3	NA
1031263	1	2003	18	683	1	4	2	1	NA
1031264	0	2003	18	684	2	3	2	3	NA
1031265	0	2003	18	684	2	3	2	3	NA
1031266	0	2003	18	685	1	2	2	6	NA
1031267	1	2003	18	686	1	4	2	3	3002
1031268	0	2003	18	687	2	4	2	3	NA
1031269	0	2003	18	687	2	4	2	3	NA
1031271	0	2003	18	688	2	4	2	3	NA
1031273	1	2003	19	690	2	3	2	3	NA
1031274	1	2003	19	690	2	3	2	3	NA
1031275	0	2003	19	691	2	2	2	6	2333
1031278	0	2003	20	693	2	3	2	4	NA
1031279	0	2003	20	693	2	3	2	4	NA
1031280	0	2003	20	694	2	2	2	6	2290
1031281	1	2003	20	694	2	2	2	6	NA
1031282	0	2003	20	695	1	4	2	3	NA
1031285	1	2003	20	697	2	4	2	3	NA
1031288	1	2003	21	698	2	4	2	1	NA
1031289	0	2003	21	699	1	4	2	1	NA
1031290	1	2003	22	700	1	2	2	7	3150
1031292	0	2003	22	701	2	2	2	4	2529
1031293	0	2003	22	702	1	3	2	1	NA
1031294	1	2003	22	703	1	2	2	6	NA
1031295	0	2003	24	703	1	2	2	6	2480
1031296	1	2003	25	704	1	4	2	1	2534

## Sheet: Map
chr	rs	pos
0	DU287575_503	0
0	DU407749_370	0
0	DU420655_308	0
0	DU490800_256	0
0	DU528988_138	0
0	OAR1_155396136	0
0	OAR1_170055254	0
0	OAR1_5744254	0
0	OAR10_23129120	0
0	OAR10_3723681	0
0	OAR10_3956421	0
0	OAR10_918076	0
0	OAR12_17326998	0
0	OAR12_33376453	0
0	OAR12_36307954	0
0	OAR12_63858058_X	0
0	OAR14_49768607	0
0	OAR15_32857143	0
0	OAR15_46439840	0
0	OAR16_48823241	0
0	OAR16_55078569	0
0	OAR16_71479748	0
0	OAR18_61168943	0
0	OAR2_217290617	0
0	OAR2_34811027	0
0	OAR2_87418954	0
0	OAR20_28699642	0
0	OAR21_4663752	0
0	OAR22_31476273_X.2	0
0	OAR22_53796979_X	0
0	OAR24_32564603	0
0	OAR24_44485884	0
0	OAR3_102658316	0
0	OAR3_121762751	0
0	OAR3_54424672	0
0	OAR3_825716	0
0	OAR3_94971737	0
0	OAR4_14869610	0
0	OAR4_1691862	0
0	OAR4_41180788	0
0	OAR4_88611186	0
0	OAR5_18200850	0
0	OAR5_33769389	0
0	OAR5_42462844	0
0	OAR5_85582355	0
0	OAR6_13171705	0
0	OAR6_29026391	0
0	OAR6_7049939	0
0	OAR6_81842519	0
0	OAR6_97397109_X	0
0	OAR7_46498332	0
0	OAR7_60995107	0
0	OAR7_91277974	0
0	OAR7_96683986.2	0
0	OAR8_18456942	0
0	OAR8_66589160	0
0	OAR8_76604587	0
0	OAR8_83142403_X	0
0	OAR9_36052313	0
0	OAR9_37592948	0
0	OAR9_67784889	0
0	OAR9_68147190	0
0	OAR9_73394694	0
0	OAR9_8998922_X	0
0	OARUn162_15670	0
0	OARUn294_14483	0
0	OARUn354_50653	0
0	OARUn373_47284	0
0	OARUn452_18691	0
0	OARUn602_49442	0
0	OARUn602_8543	0
0	OARUn680_40101	0
0	OARUn694_11043	0
0	OARUn945_35871	0
0	OARUn971_37990	0
0	s00053	0
0	s00180	0
0	s00915	0
0	s01046	0
0	s01804	0
0	s04801	0
0	s05062	0
0	s05099	0
0	s06012	0
0	s06827	0
0	s07134	0
0	s07927	0
0	s09083	0
0	s09138	0
0	s10429	0
0	s11076	0
0	s11889	0
0	s12173	0
0	s12354	0
0	s12374	0
0	s13381	0
0	s13788	0
0	s15089	0
0	s15899	0
0	s15970	0
0	s16921	0
0	s17174	0
0	s17269	0
0	s17376	0
0	s18654	0
0	s18998	0
0	s19188	0
0	s19189	0
0	s20217	0
0	s20593	0
0	s20612	0
0	s20946	0
0	s20992	0
0	s21668	0
0	s21929	0
0	s23070	0
0	s23983	0
0	s24405	0
0	s24506	0
0	s25268	0
0	s26061	0
0	s26614	0
0	s29503	0
0	s29661	0
0	s29695	0
0	s30313	0
0	s32829	0
0	s33132	0
0	s35185	0
0	s37421	0
0	s37684	0
0	s38352	0
0	s38472	0
0	s40691	0
0	s41035	0
0	s41869	0
0	s42338	0
0	s43733	0
0	s44012	0
0	s44433	0
0	s44822	0
0	s44867	0
0	s45445	0
0	s46543	0
0	s48117	0
0	s48215	0
0	s48515	0
0	s49029	0
0	s49673	0
0	s50133	0
0	s50299	0
0	s51040	0
0	s51337	0
0	s52239	0
0	s52652	0
0	s53116	0
0	s53431	0
0	s53945	0
0	s57248	0
0	s57404	0
0	s57563	0
0	s57895	0
0	s58435	0
0	s60109	0
0	s60427	0
0	s61065	0
0	s61466	0
0	s63164	0
0	s64061	0
0	s64257	0
0	s65133	0
0	s65560	0
0	s66037	0
0	s66227	0
0	s66894	0
0	s67841	0
0	s68349	0
0	s68442	0
0	s68889	0
0	s69394	0
0	s70024	0
0	s70529	0
0	s70605	0
0	s70633	0
0	s70634	0
0	s71579	0
0	s72349	0
0	s72464	0
0	s72650	0
0	s73955	0
0	s74309	0
0	s74355	0
0	s74650	0
0	s74961	0
0	s75924	0
0	s51315	154
0	s37920	189
0	OAR1_133336476	206
0	s16412	264
0	s51096	284
0	s13794	302
0	s05622	327
0	OAR1_234973642	329
0	OAR4_30243238	342
0	OAR2_100144117	358
0	OAR10_14415170	367
0	OAR6_72227089_X	369
0	OAR1_50511061	496
0	OAR1_178163941	498
0	OAR9_11640310	521
0	s35536	542
0	OAR17_75479127	567
0	OAR21_1242212	604
0	OAR13_36122835	736
0	OAR3_240693693	784
0	OAR12_10619267	808
0	OAR14_18604353	809
0	OAR2_51881115	838
0	s39652	850
0	OAR9_7563022	865
0	OAR6_95349948	919
0	s04217	968
0	s35038	1004
0	s17944	1019
0	OAR6_74738800	1048
0	OAR10_16366887	1058
0	s47439	1084
0	OAR2_195331376	1117
0	s44259	1139
0	s66294	1139
0	s74816	1186
0	s45307	1279
0	s55064	1369
0	OAR9_10815788	1375
0	OAR3_109421618	1404
0	s51366	1533
0	s61096	1568
0	OAR18_58418696	1608
0	s53828	1613
0	OAR21_54546242	1711
0	OAR3_71403891	1712
0	OAR6_18472969	1737
0	OAR1_174662731	1756
0	OAR7_7821604	1792
0	s53235	1875
0	s73227	1942
0	OAR1_7717464	1965
0	OAR15_16218494	2035
0	OAR1_72924534	2067
0	s18433	2074
0	OARUn.576_139481	2133
0	s54264	2141
0	OAR11_50038566	2164
0	OAR2_209984273	2242
0	s47316	2258
0	s65168	2336
0	s10354	2352
0	s53919	2434
0	s09767	2531
0	OAR3_57752691	2596
0	OAR3_52763072	2701
0	OAR18_1894344	2799
0	s60578	2902
0	s00002	2921
0	s53625	2945
0	s01009	2963
0	OAR1_67321113_X	2973
0	s23436	3077
0	OAR15_12666876	3108
0	OAR3_132229529_X	3155
0	OAR4_79957476	3181
0	s19669	3369
0	OAR12_3151197	3508
0	OAR12_52034981	3672
0	s59566	3704
0	s63465	3729
0	OAR16_72955345	3801
0	OAR14_66990507	3873
0	DU357209_487	3933
0	s07247	4053
0	s55903	4058
0	s59474	4111
0	OAR3_155022791	4154
0	OAR20_19432173	4270
0	s55376	4580
0	OAR3_135141132	4675
0	OAR20_28303467	4766
0	OAR12_9845395	4784
0	OAR5_107175412	4817
0	OAR12_56962483	4967
0	OAR7_28980510	5034
0	OAR3_176356627	5103
0	OAR5_42469630	5113
0	OAR3_77702267	5120
0	OAR15_21394133	5208
0	OAR15_2829773	5252
0	s27029	5438
0	OAR15_52395182	5545
0	s29753	5560
0	s27919	5735
0	OAR8_56293695	5828
0	OAR7_35095035	6013
0	OAR5_7698825	6074
0	OAR16_66000208	6171
0	OAR3_146519457	6393
0	OAR6_34567727	6432
0	OAR1_164679521	6694
0	OAR13_49000963	6704
0	OAR14_28804273	7001
0	OAR4_50483750	8066
0	s46406	8069
0	OAR10_85993057	8228
0	s18352	9350
0	s59419	10476
0	s29049	11379
0	OAR10_66642735	11624
0	OAR10_58937603_X	11797
0	OAR10_4118150	13833
0	OAR1_164687267	15518
0	s35825	25505
0	OAR3_136398703	28526
0	OAR25_36745103	35801
0	s05987	46947
0	s27043	53253
0	s38683	78126
1	s64199	52854
1	OAR19_64675012	81978
1	OAR19_64715327	120098
1	OAR19_64803054	204694
1	DU281551_498	315497
1	OAR1_88143	401196
1	s09912	489045
1	s36301	580814
1	s34880	643628
1	s64747	748143
1	OAR1_420114	792698
1	OAR1_537224_X	912507
1	s35460	999877
1	s48804	1155400
1	s41127	1180263
1	s18466	1193562
1	s40172	1245222
1	s26718	1390945
1	s31488	1406764
1	s46222	1513820
1	s00523	1563484
1	s38369	1618342
1	s09524	1675087
1	s43961	1738285
1	s48510	1883334
1	s51465	1904126
1	s64926	1949413
1	s44902	2038137
1	s39783	2147622
1	s49245	2166422
1	s74937	2194569
1	s09433	2203962
1	OAR1_1447599	2225681
1	OAR1_1492710	2268988
1	s41716	2317262
1	s43513	2354943
1	s55450	2407510
1	s46580	2484946
1	OAR1_1762874	2541019
1	s47644	2657803
1	s68534	2698407
1	s01629	2721556
1	OAR1_1898903	2760050
1	s63837	2808944
1	s18439	2838035
1	s32107	2906205
1	s16836	2960877
1	s11984	3089274
1	DU441304_232	3124748
1	s32559	3314910
1	s04088	3336925
1	s10771	3398222
1	s01515	3420990
1	s56011	3460454
1	s30529	3512999
1	s22855	3520169
1	s40377	3585807
1	s25860	3599190
1	s11250	3656263
1	s47513	3666516
1	OAR1_2968995	3735231
1	s30369	3815116
1	OAR1_3102603	3876116
1	s52352	3979626
1	s21404	4002045
1	s32601	4067600
1	s16211	4098040
1	s38787	4154546
1	OAR1_3412866	4174901
1	s11992	4246644
1	s50475	4254004
1	s45085	4263142
1	s03153	4291733
1	s63511	4301344
1	s08980	4387121
1	OAR1_3702014	4426292
1	DU299578_392	4561875
1	OAR1_3909359	4605863
1	OAR1_3934952	4632159
1	OAR1_4003461	4703905
1	OAR1_4068504	4772466
1	s15090	4951877
1	OAR1_4285092	4998140
1	OAR1_4303667	5016766
1	s03424	5078059
1	s09057	5145828
1	s05524	5231809
1	OAR1_4523214	5238612
1	s51981	5258389
1	s45048	5272648
1	s08276	5336729
1	s05306	5401708
1	s40431	5418102
1	s73618	5473827
1	s35298	5529775
1	OAR1_4935598	5562664
1	DU393582_347	5605415
1	OAR1_5058639	5682196
1	OAR1_5106728	5729978
1	s60381	5750260
1	OAR1_5206930	5783685
1	s62307	5843188
1	OAR1_5355855	5938634
1	s24029	5974588
1	OAR1_5436991	6024724
1	OAR1_5509605	6094606
1	s23238	6286448
1	DU453866_552	6366323
1	s61127	6408448
1	s01591	6468322
1	s23059	6480529
1	OAR1_5950376	6504031
1	s43563	6555570
1	OAR1_6050410	6596126
1	s09379	6625308
1	s67547	6708911
1	s20120	6803550
1	s52761	6810500
1	s58937	6816172
1	OAR1_6316082	6867954
1	OAR1_6410322	6965862
1	s30581	7171846
1	OAR1_6722309	7192190
1	OAR1_6968054	7444909
1	OAR1_7018250	7494503
1	s24646	7556697
1	s03149	7572815
1	OAR1_7104917	7578311
1	s74740	7709936
1	s53274	7748239
1	OAR1_7376329	7766706
1	OAR1_7428857	7822385
1	s31458	7874458
1	OAR1_7546163	7939149
1	OAR1_7563736	7956997
1	s54948	8215106
1	s38038	8293625
1	s29615	8320942
1	s18895	8332050
1	s05493	8364799
1	OAR1_8082265	8429256
1	OAR1_8123245	8469331
1	s39567	8590717
1	s49872	8632095
1	s18552	8673690
1	s47936	8712926
1	s37400	8734126
1	OAR1_8530247	8873587
1	s00447	8914372
1	s54418	9023748
1	s54247	9163620
1	OAR1_8918549	9225672
1	s68925	9293276
1	s52639	9441381
1	s30516	9514890
1	OAR1_9265710	9577866
1	s60303	9636590
1	s59084	9715560
1	s10625	9829472
1	OAR1_9747314	10023298
1	OAR1_9804499	10084179
1	OAR1_9822302	10103593
1	OAR1_9881817	10158329
1	OAR1_9944815	10227224
1	s35616	10341090
1	s09058	10372472
1	OAR1_10097556	10381628
1	s13591	10436009
1	s38983	10487594
1	OAR1_10275031	10546581
1	s05797	10557584
1	OAR1_10454967	10728279
1	s62349	10775824
1	s41093	10802010
1	s40611	10965335
1	s44128	11155061
1	s50136	11233635
1	OAR1_10940722_X	11277100
1	OAR1_10974811	11305521
1	s55981	11347838
1	OAR1_11087132	11411955
1	s53592	11513707
1	s57753	11527242
1	s68301	11603004
1	s62112	11618911
1	s45518	11722412
1	OAR1_11691321	11982306
1	s74534	12037166
1	OAR1_11766718	12057574
1	OAR1_11780663	12071038
1	s08257	12178419
1	s15481	12216650
1	OAR1_12120651	12388712
1	OAR1_12153898	12429989
1	s26666	12475934
1	s29002	12522260
1	s45057	12550378
1	s70576	12706004
1	s64523	12775585
1	s60191	12786356
1	s37833	12848870
1	s73231	12987139
1	OAR1_12889517	13014104
1	OAR1_12937617	13062345
1	s62610	13119585
1	OAR1_13026908	13151409
1	OAR1_13033760	13158858
1	OAR1_13042261	13167313
1	s62110	13226888
1	s07985	13309608
1	DU400167_253	13358209
1	s08475	13424665
1	OAR1_13365877	13479337
1	OAR1_13393044	13502382
1	s02503	13604065
1	OAR1_13574541	13683389
1	OAR1_13582660	13691064
1	OAR1_13627234	13716153
1	OAR1_13714304	13805495
1	OAR1_13790348	13880999
1	s52117	13955997
1	s58309	14017062
1	s61250	14060408
1	OAR1_13964618	14093224
1	OAR1_13970060	14099180
1	s41432	14242876
1	OAR1_14131916	14281316
1	DU518561_359	14316730
1	s57394	14350183
1	s45720	14372243
1	OAR1_14273769	14421144
1	OAR1_14315581	14454422
1	OAR1_14414267	14562006
1	s43849	14722371
1	OAR1_14620644	14771579
1	OAR1_14717841	14844219
1	s71739	14970746
1	OAR1_14973022	15017620
1	s55606	15117118
1	s01338	15143339
1	OAR1_15188542	15237402
1	OAR1_15256499	15306352
1	OAR1_15307955	15357384
1	OAR1_15399182	15447703
1	OAR1_15525913	15566031
1	s19593	15697768
1	OAR1_15762141	15765887
1	s44894	15881949
1	s28376	15948720
1	s05916	16008656
1	s49722	16064349
1	OAR1_16098841	16100207
1	s27971	16147225
1	s01031	16176988
1	s71517	16229069
1	OAR1_16274081	16272811
1	OAR1_16348823_X	16343115
1	OAR1_16391522	16378991
1	s46756	16465248
1	OAR1_16480770	16474302
1	OAR1_16572940	16586526
1	OAR1_16635393	16650999
1	s67593	16721832
1	OAR1_16795469	16810918
1	OAR1_16889964	16855865
1	OAR1_16852861	16899077
1	OAR1_16975351	16948266
1	s62022	17003571
1	s23433	17038771
1	OAR1_17163931	17097896
1	s60080	17180199
1	s58391	17278400
1	OAR1_17351278	17283773
1	OAR1_17421390	17354256
1	OAR1_17426826	17361209
1	OAR1_17466323	17403806
1	s02685	17503500
1	s04684	17701635
1	s50514	17776437
1	s35095	17884528
1	OAR1_18052854	17904198
1	s62337	18049756
1	s58659	18097028
1	OAR1_18300122	18141837
1	OAR1_18449705	18298255
1	OAR1_18512294	18320945
1	s06310	18360283
1	OAR1_18664902	18469241
1	s20207	18522490
1	s14459	18582753
1	s72347	18632538
1	s00086	18668192
1	s32983	18695502
1	OAR1_18966270	18773114
1	s11269	18800532
1	DU202534_254	18803224
1	s21409	18846651
1	s40222	18908522
1	s10307	19003874
1	OAR1_19152280	19027134
1	OAR1_19174177	19048510
1	OAR1_19214328_X	19087646
1	s27712	19146157
1	s68238	19214192
1	OAR1_19425357	19294016
1	OAR1_19444938	19319317
1	OAR1_19517811	19395411
1	OAR1_19651513	19534848
1	OAR1_19710996	19600047
1	OAR1_19750493	19642265
1	OAR1_19761666	19654996
1	OAR1_19817567	19716867
1	s32787	19742061
1	OAR1_19875829	19774888
1	OAR1_19945652	19882225
1	OAR1_20007545	19939524
1	OAR1_20035449	19970769
1	s05208	20014904
1	OAR1_20118195	20049561
1	OAR1_20180147_X	20099767
1	s37676	20130161
1	OAR1_20375019	20250859
1	OAR1_20432933	20305262
1	s06490	20737305
1	OAR1_20926901	20792252
1	s31459	20860757
1	OAR1_21078445	20948352
1	s53426	21034048
1	s72819	21085565
1	s68037	21132185
1	OAR1_21408870	21338000
1	OAR1_21439660	21480663
1	s21134	21485616
1	s14078	21520656
1	OAR1_21607699	21557161
1	s34237	21837886
1	s07849	21950469
1	s19691	21973809
1	s61132	22071304
1	s72342	22106683
1	s01249	22122845
1	OAR1_22183990	22136099
1	OAR1_22189406	22141488
1	s13809	22224050
1	OAR1_22330907	22280192
1	s00707	22521412
1	s75089	22529742
1	OAR1_22656259	22567752
1	OAR1_22697949	22600348
1	OAR1_22739177	22642211
1	OAR1_22803831	22709544
1	s26645	22737885
1	s27454	22782029
1	OAR1_22985927	22895020
1	s26299	22972628
1	s32095	22999661
1	s10605	23026552
1	OAR1_23123932	23044548
1	OAR1_23195620	23117038
1	OAR1_23288187	23213302
1	OAR1_23369763	23294379
1	OAR1_23412198	23335525
1	s02131	23438825
1	OAR1_23560552	23486511
1	OAR1_23607883	23529383
1	OAR1_23620328	23540948
1	OAR1_23632541	23552875
1	OAR1_23794443	23700883
1	OAR1_23804013_X	23709900
1	OAR1_23837231	23739280
1	OAR1_23937981	23846290
1	OAR1_23977779	23878767
1	OAR1_23990063	23888952
1	DU379505_529	23952498
1	OAR1_24089462	24015521
1	OAR1_24165388	24104855
1	OAR1_24228078	24135839
1	OAR1_24242896	24149451
1	OAR1_24326418	24181124
1	OAR1_24546509	24332025
1	OAR1_24574732	24362394
1	OAR1_24633611	24422906
1	OAR1_24663779	24453219
1	s21860	24538073
1	OAR1_24812678	24593299
1	s72632	24652810
1	OAR1_25052307	24832808
1	OAR1_25075310	24856670
1	OAR1_25121292	24901207
1	OAR1_25442521	25206423
1	OAR1_25604801	25319915
1	OAR1_25728954	25458108
1	s00731	25520349
1	OAR1_25834328	25552735
1	OAR1_25842722	25561238
1	OAR1_25922572	25643415
1	OAR1_25947606	25666754
1	OAR1_26064552	25783422
1	OAR1_26088084	25807080
1	OAR1_26129820	25850121
1	OAR1_26135770	25854799
1	OAR1_26340680	25879029
1	s61544	26222577
1	OAR1_26716186	26441707
1	OAR1_26961444	26662513
1	OAR1_27161849	26849693
1	OAR1_27200925	26889226
1	OAR1_27347434	27039579
1	OAR1_27431644	27120678
1	OAR1_27460193	27155241
1	s29707	27185908
1	s71356	27255901
1	OAR1_27539263	27275897
1	s02259	27333681
1	s71629	27398178
1	OAR1_27815024	27468042
1	s57436	27653531
1	s69885	27713751
1	s46623	27779337
1	s61441	27895772
1	s47478	27998157
1	OAR1_28512428	28053649
1	OAR1_28632121	28171796
1	OAR1_28670724	28191610
1	OAR1_28678534	28221350
1	s38237	28318326
1	s43026	28342811
1	OAR1_28807538	28351421
1	s03859	28442294
1	s52292	28475105
1	OAR1_29148829	28558011
1	s47050	28591520
1	s14002	28647777
1	OAR1_29299710	28706320
1	s01632	28748336
1	s02548	28785578
1	s75178	28795354
1	s54084	28918937
1	s45910	28979692
1	s70733	29058211
1	s71447	29110758
1	s43731	29139418
1	OAR1_29821208	29201615
1	OAR1_29872607	29252531
1	s32583	29283748
1	OAR1_30001452	29347753
1	s24782	29407784
1	s25724	29458419
1	OAR1_30154789	29503793
1	OAR1_30207692	29555014
1	s36900	29581185
1	OAR1_30241364	29587606
1	OAR1_30320883	29668504
1	s34112	29695048
1	OAR1_30397578	29742664
1	OAR1_30457351	29815556
1	OAR1_30552484	29914606
1	s21812	29985634
1	OAR1_30619559	30006659
1	s11621	30075465
1	OAR1_30771994	30116646
1	OAR1_30798950	30143388
1	OAR1_30909500	30261156
1	OAR1_30938989	30289572
1	OAR1_30968801	30326020
1	s15443	30362395
1	OAR1_31068766	30425582
1	OAR1_31076790	30433365
1	s42235	30549250
1	s74273	30599438
1	OAR1_31287571	30634108
1	OAR1_31319029	30664376
1	s19645	30721079
1	OAR1_31385712	30731456
1	OAR1_31410797	30753893
1	OAR1_31497808	30840800
1	OAR1_31693459	31007858
1	OAR1_31750547_X	31064860
1	OAR1_31791056	31102078
1	s57286	31172198
1	OAR1_31872926	31191159
1	OAR1_31915752	31234220
1	s13326	31288760
1	OAR1_32040848	31359136
1	OAR1_32080179	31397543
1	OAR1_32169633	31490350
1	s51521	31561046
1	s57223	31587474
1	s20982	31631166
1	OAR1_32383113	31705135
1	s45780	31730380
1	OAR1_32448869	31768869
1	s09556	31839689
1	OAR1_32611128_X	31870673
1	s71991	31918917
1	s48022	31986697
1	OAR1_32552631	31993079
1	s12059	32068787
1	OAR1_32866715	32125973
1	s70438	32210437
1	OAR1_33007740	32266016
1	s66067	32383459
1	OAR1_33161254	32427554
1	s52869	32468399
1	OAR1_33287572	32555703
1	OAR1_33323393	32593767
1	OAR1_33393829	32665395
1	s50290	32731085
1	OAR1_33511295	32775568
1	OAR1_33544806	32810494
1	OAR1_33644654	32915213
1	OAR1_33864798	33134760
1	OAR1_33948233	33218923
1	OAR1_33966627	33236108
1	OAR1_34027998	33295297
1	s26829	33355888
1	OAR1_34153975	33411858
1	s11900	33449730
1	s40404	33493053
1	s45674	33536955
1	s15094	33596869
1	s26451	33644281
1	s32858	33745198
1	OAR1_34571240	33806609
1	OAR1_34595582	33829792
1	s50085	33947907
1	OAR1_34737700	33972724
1	OAR1_34775368	34014733
1	OAR1_34814178	34057911
1	OAR1_34823051	34067382
1	OAR1_34876908	34118937
1	OAR1_34937374	34179162
1	s48655	34246092
1	OAR1_35059392	34301440
1	OAR1_35419260	34428884
1	OAR1_35606506	34659473
1	OAR1_35643275	34689399
1	OAR1_35680080	34731590
1	OAR1_35717733	34769254
1	OAR1_35762815	34815815
1	OAR1_35826022	34864190
1	OAR1_35866895_X	34903072
1	OAR1_35929107	34965090
1	OAR1_35949478	34984758
1	OAR1_36005563_X	35037755
1	s71554	35085108
1	OAR1_36080883	35121626
1	s75656	35171601
1	OAR1_36193466	35229200
1	OAR1_36249180_X	35287583
1	OAR1_36268411	35305689
1	OAR1_36581483	35619965
1	OAR1_36621076	35661180
1	s47685	35711795
1	OAR1_36734806	35765365
1	s21447	35833194
1	OAR1_36892031	35921824
1	OAR1_36944451	35973028
1	OAR1_37143987	36174703
1	s30526	36443661
1	s24450	36524386
1	OAR1_37557999	36579980
1	OAR1_37756785	36780273
1	OAR1_37820087	36813076
1	OAR1_37951202	36951943
1	OAR1_37970060	36969515
1	OAR1_38005791	37007146
1	s15031	37297296
1	s13613	37304186
1	OAR1_38366696	37328210
1	OAR1_38393616	37354245
1	OAR1_38526208	37481382
1	OAR1_38551279	37504986
1	OAR1_38581202	37533058
1	OAR1_38627380	37577304
1	OAR1_38686643	37638661
1	OAR1_38783627	37738909
1	OAR1_38872562	37827930
1	OAR1_39192533	37888645
1	OAR1_38952997	37896574
1	OAR1_39054176	37949929
1	OAR1_39106935	38003251
1	OAR1_39154871	38049463
1	OAR1_39162234_X	38056915
1	s01639	38095589
1	OAR1_39269616	38127685
1	OAR1_39311722	38170719
1	OAR1_39378088	38191431
1	OAR1_39362302	38202816
1	OAR1_39502527	38295575
1	OAR1_39518757	38313103
1	OAR1_39540579	38337673
1	OAR1_39566435	38363048
1	OAR1_39674755	38467737
1	OAR1_39725206	38512700
1	OAR1_39763346	38544440
1	OAR1_39806322	38589079
1	OAR1_39850200	38633519
1	s06710	38690672
1	s70539	38713856
1	OAR1_39983102	38758317
1	OAR1_40030112	38809812
1	OAR1_40061890	38842224
1	OAR1_40088131	38868294
1	s33893	38960363
1	s69959	39002554
1	OAR1_40376821	39147338
1	OAR1_40384708	39155079
1	OAR1_40393522	39163386
1	OAR1_40400919	39170317
1	s69444	39292694
1	OAR1_40651944_X	39333421
1	OAR1_40686911	39376128
1	OAR1_40732785	39415988
1	OAR1_40768615	39455736
1	OAR1_40813548	39510589
1	s72748	39575615
1	OAR1_40975836	39668878
1	OAR1_41004192	39699299
1	OAR1_41047950	39740431
1	s16767	39829283
1	OAR1_41166835	39862092
1	OAR1_41210828	39908351
1	OAR1_41220308	39918446
1	OAR1_41306759	40006226
1	OAR1_41430163	40126436
1	OAR1_41444289	40138825
1	OAR1_41497208	40190989
1	OAR1_41530331	40223705
1	OAR1_41607999	40294532
1	OAR1_41661218	40358818
1	OAR1_41816754	40403784
1	OAR1_41824180	40410060
1	OAR1_41851018	40438064
1	s28657	40535514
1	s30054	40617392
1	OAR1_42038601	40632790
1	OAR1_42168539	40761554
1	OAR1_42228129	40823201
1	OAR1_42292919	40872239
1	OAR1_42467729_X	41045334
1	OAR1_42478835	41057142
1	OAR1_42655563	41178968
1	OAR1_42743506	41272267
1	OAR1_42759185	41287082
1	OAR1_42809521	41335132
1	OAR1_42858124	41383840
1	OAR1_42899127	41424489
1	OAR1_42933481	41456605
1	OAR1_42968648	41492360
1	OAR1_43022391	41545764
1	OAR1_43042460	41564355
1	OAR1_43083702	41602942
1	OAR1_43124870	41644220
1	s73145	41687916
1	OAR1_43197562	41714742
1	OAR1_43245367	41761360
1	OAR1_43274517	41787987
1	OAR1_43407936	41922812
1	OAR1_43448305	41961495
1	OAR1_43483994	41997167
1	s03718	42048391
1	OAR1_43868196	42383135
1	s37285	42431526
1	s54617	42470458
1	OAR1_43994216	42495087
1	OAR1_44090814	42594579
1	s54796	42656182
1	OAR1_44185492	42686806
1	OAR1_44241542	42737432
1	s04347	42856505
1	OAR1_44353297	42866899
1	OAR1_44413743	42883692
1	OAR1_44420033	42890145
1	s00418	42954585
1	s33077	43022408
1	s49519	43069450
1	s31243	43120030
1	OAR1_44681265	43127535
1	OAR1_44780695	43223584
1	OAR1_44848802	43289777
1	s58926	43376092
1	s17842	43412715
1	OAR1_45014772	43452165
1	OAR1_45043922	43480604
1	OAR1_45270297	43681990
1	OAR1_45327694	43738147
1	OAR1_45428149	43827197
1	OAR1_45507542	43914646
1	OAR1_45559516	44026375
1	OAR1_45679268	44116873
1	OAR1_45752051	44190462
1	OAR1_45788763	44226437
1	OAR1_45896510	44322623
1	OAR1_46015898	44438055
1	OAR1_46055595	44477844
1	OAR1_46289114	44603325
1	OAR1_46385796	44750512
1	OAR1_46456653	44825237
1	OAR1_46489104	44851437
1	OAR1_46704784	45000954
1	s06021	45070786
1	OAR1_46854842	45161695
1	OAR1_46879504	45188524
1	OAR1_46890376	45196769
1	OAR1_46934368	45243918
1	OAR1_47033695_X	45347887
1	OAR1_47087569	45398046
1	OAR1_47194601	45510988
1	s28129	45566434
1	OAR1_47291615	45606454
1	OAR1_47348433	45661974
1	OAR1_47377110	45692057
1	OAR1_47449016	45758020
1	OAR1_47495026	45803728
1	OAR1_47560140	45842845
1	OAR1_47578504	45866593
1	OAR1_47719852	46013940
1	OAR1_47912038	46142764
1	OAR1_47969746	46197717
1	s33659	46251743
1	OAR1_48175544	46405823
1	OAR1_48189618	46419637
1	OAR1_48213459	46443244
1	OAR1_48277895	46511856
1	OAR1_48311255	46542493
1	OAR1_48373831	46675988
1	OAR1_48547376	46818281
1	OAR1_48599629	46874115
1	OAR1_48720750	46988666
1	s14904	47026546
1	s25087	47048984
1	OAR1_48901255	47166473
1	s73242	47199195
1	OAR1_48960585	47230218
1	OAR1_49032119	47300571
1	OAR1_49079223	47348063
1	s68890	47471165
1	OAR1_49294129	47555156
1	OAR1_49317310	47578607
1	OAR1_49378253	47636818
1	OAR1_49492036	47747760
1	OAR1_49634137	47892591
1	s38356	48071822
1	OAR1_50137413	48262273
1	OAR1_50219468	48332675
1	OAR1_50246968	48354976
1	OAR1_50287726	48393355
1	OAR1_50348647	48452612
1	OAR1_50383125	48491110
1	OAR1_50400193	48509514
1	OAR1_50420842	48531535
1	OAR1_50528543	48636255
1	OAR1_50682135	48769836
1	OAR1_51158880	49056164
1	OAR1_51226693	49123644
1	OAR1_51307088	49216343
1	OAR1_51459020_X	49368000
1	OAR1_51516785	49424003
1	OAR1_51620522	49532411
1	OAR1_51781186	49645045
1	OAR1_51821448	49686118
1	OAR1_51833033	49698300
1	OAR1_51895749	49772455
1	OAR1_51923225	49788536
1	OAR1_52004573	49870684
1	OAR1_52048533	49897092
1	OAR1_52085279	49932372
1	OAR1_52166352	50020713
1	OAR1_52227026	50083890
1	OAR1_52263906	50120343
1	OAR1_52312510	50168432
1	OAR1_52347468	50204860
1	OAR1_52374321	50229647
1	OAR1_52398580	50250861
1	OAR1_52460849	50316433
1	OAR1_52518679	50373341
1	OAR1_52559106	50412664
1	OAR1_52607477	50465210
1	OAR1_52636268	50494736
1	OAR1_52693319	50555666
1	OAR1_52767848	50621736
1	OAR1_52967048_X	50820873
1	OAR1_53013277	50859612
1	OAR1_53075335	50927430
1	OAR1_53100587	50951986
1	OAR1_53231316	51095438
1	OAR1_53266044	51131612
1	OAR1_53280983	51148490
1	OAR1_53401053	51261221
1	s03901	51396124
1	OAR1_53811180	51530320
1	OAR1_53841938	51557046
1	OAR1_53877100	51590592
1	OAR1_53955787	51675055
1	s68160	51787802
1	OAR1_54106443	51826353
1	OAR1_54158319	51871218
1	s62361	51940898
1	OAR1_54229566	51946782
1	s70485	51972706
1	s71757	52045116
1	OAR1_54397975	52057956
1	OAR1_54459161	52118283
1	OAR1_54495204	52149039
1	s65586	52298940
1	OAR1_54721896	52381551
1	OAR1_54747951	52407771
1	OAR1_54796405	52454161
1	s11882	52484108
1	s07140	52526917
1	OAR1_54955557	52559137
1	OAR1_54997728	52599367
1	OAR1_54989563	52604897
1	s58993	52630864
1	OAR1_55123060	52678808
1	OAR1_55194024	52750780
1	OAR1_55300202	52850429
1	OAR1_55603856	53024458
1	OAR1_55655089	53074711
1	s74338	53103139
1	OAR1_55707992_X	53124616
1	OAR1_55749530	53162188
1	s05776	53204423
1	OAR1_55820164	53234840
1	OAR1_55869497	53285316
1	s17708	53355068
1	OAR1_55965072	53385876
1	OAR1_56099906	53522129
1	OAR1_56190988	53597841
1	OAR1_56211697	53618252
1	OAR1_56266714	53668236
1	OAR1_56300095	53703835
1	OAR1_56306680	53710321
1	OAR1_56372435	53773014
1	OAR1_56433278	53798164
1	OAR1_56507935	53875325
1	OAR1_56549471	53914250
1	s73207	54152286
1	s67807	54170411
1	OAR1_57075579	54232979
1	OAR1_57519742	54625392
1	OAR1_57568179	54660528
1	s26674	54769787
1	OAR1_57729403	54828729
1	OAR1_57786513	54886359
1	OAR1_57838218	54942118
1	OAR1_57912778	54979835
1	s35436	55099580
1	OAR1_58076698	55133477
1	OAR1_58146474	55200354
1	OAR1_58298578	55355187
1	OAR1_58337978	55391260
1	OAR1_58380865	55427546
1	OAR1_58459894	55510393
1	OAR1_58494261	55553416
1	OAR1_58557145	55626796
1	OAR1_58591484	55664172
1	OAR1_58627940	55702139
1	OAR1_58746085	55807319
1	OAR1_58778285	55845405
1	OAR1_58867381	55923859
1	OAR1_58907550	55959313
1	OAR1_58938560	55989663
1	OAR1_58965035	56017782
1	OAR1_59008890	56067723
1	OAR1_59033021	56091191
1	OAR1_59062804	56097434
1	OAR1_59144405	56176827
1	s53539	56273963
1	OAR1_59316114	56341293
1	OAR1_59376965	56395820
1	OAR1_59485241	56514297
1	OAR1_59527140	56560691
1	OAR1_59661335	56660215
1	OAR1_59752385	56743803
1	OAR1_59824227	56805859
1	OAR1_59876165	56858897
1	OAR1_59937953	56919869
1	OAR1_59993498	56971923
1	OAR1_60063674	57039707
1	OAR1_60124051	57100653
1	OAR1_60169765	57147186
1	OAR1_60233253	57208160
1	OAR1_60267266	57249759
1	OAR1_60303596	57283179
1	OAR1_60333122	57316101
1	OAR1_60385738	57368619
1	OAR1_60457820	57434877
1	OAR1_60477849	57453746
1	OAR1_60573392	57540822
1	OAR1_60615981	57580356
1	OAR1_60649800	57612556
1	OAR1_60681744	57643572
1	OAR1_60716093	57676142
1	OAR1_60750138	57704929
1	OAR1_60787591	57739410
1	OAR1_60831182	57783473
1	OAR1_60838371	57789949
1	OAR1_61092911	57923010
1	OAR1_61145066	57981823
1	OAR1_61237925	58019251
1	OAR1_61353037	58141169
1	OAR1_61538612_X	58332201
1	OAR1_61632428	58415737
1	OAR1_61727500_X	58520705
1	OAR1_61758118	58544339
1	OAR1_61835787	58596673
1	OAR1_61888956	58652602
1	OAR1_61931829	58695038
1	OAR1_61996477	58760062
1	OAR1_62025108	58797112
1	s51693	58877037
1	OAR1_62133622	58936648
1	OAR1_62185766	58985824
1	s21653	59013931
1	OAR1_62256077_X	59062240
1	OAR1_62343378	59150635
1	s57947	59258183
1	OAR1_62486992	59293075
1	OAR1_62521467	59326649
1	OAR1_62531767	59337666
1	OAR1_62790958	59488690
1	OAR1_63015004	59608814
1	OAR1_63040872	59625317
1	OAR1_63062950	59642266
1	OAR1_63186311	59710492
1	OAR1_63334285	59862914
1	s26122	59894711
1	s17248	59936310
1	OAR1_63470748	59977394
1	OAR1_63515541	60020071
1	s48919	60052445
1	OAR1_63572898	60076655
1	OAR1_63598486_X	60104026
1	OAR1_63701137	60208397
1	OAR1_63733686	60244829
1	OAR1_63760945	60274233
1	OAR1_63782377	60305144
1	OAR1_63833709_X	60358358
1	s12827	60401908
1	OAR1_64080780	60570061
1	OAR1_64149456	60617512
1	OAR1_64192254	60661313
1	s39262	60733952
1	OAR1_64299133	60764702
1	OAR1_64395136	60858552
1	OAR1_64419013	60882428
1	OAR1_64507132_X	60949928
1	OAR1_64551690	60991252
1	s68120	61023038
1	s45507	61029206
1	OAR1_64635180	61082391
1	s27275	61113705
1	OAR1_64780959	61219785
1	s27901	61239969
1	s74111	61259262
1	OAR1_64866878	61306219
1	OAR1_64912605	61350464
1	OAR1_65028926	61397709
1	OAR1_65172267	61589657
1	OAR1_65265541_X	61680002
1	OAR1_65513709	61839975
1	OAR1_65577929	61967006
1	s27037	62020518
1	OAR1_65702938	62094159
1	OAR1_65876842	62319550
1	s65887	62392838
1	s57980	62401101
1	OAR1_65951652	62406588
1	OAR1_66062371	62518130
1	s24631	62573805
1	OAR1_66156513	62602229
1	OAR1_66164420	62610092
1	OAR1_66213673	62652092
1	OAR1_66298910	62660714
1	DU521806_135	62731658
1	OAR1_66412780	62864207
1	OAR1_66425911	62885134
1	OAR1_66472888	62928540
1	OAR1_66529236	62997737
1	OAR1_66620916	63090548
1	OAR1_66650935	63128803
1	OAR1_66939672	63378161
1	OAR1_67040197	63455167
1	OAR1_67047421	63465803
1	OAR1_67188917	63606388
1	OAR1_67262164	63618003
1	OAR1_67222677_X	63749919
1	OAR1_67236647	63763325
1	OAR1_67421568	63783748
1	OAR1_67444780	63804532
1	s03177	63863563
1	s27673	63895607
1	OAR1_67572134	63931126
1	OAR1_67621360	63979161
1	OAR1_67688894	64042426
1	OAR1_67701468_X	64054097
1	OAR1_67710995	64062877
1	OAR1_67773451	64101392
1	OAR1_67815745	64147391
1	s75469	64240267
1	OAR1_67892911	64262992
1	OAR1_67951620	64314437
1	OAR1_68115107	64475208
1	s26940	64544751
1	OAR1_68555372	64813680
1	s16610	64845386
1	OAR1_68635821	64887512
1	s57419	64935295
1	s06844	64969397
1	OAR1_68758775	64998865
1	s02849	65155713
1	OAR1_68952266	65189897
1	OAR1_69029592	65274379
1	OAR1_69101842	65296058
1	OAR1_69142751	65336184
1	s54235	65387487
1	OAR1_69224190	65418828
1	OAR1_69244286	65439839
1	OAR1_69309059	65485724
1	OAR1_69330312	65507097
1	OAR1_69375814	65553099
1	OAR1_69442509	65627452
1	OAR1_70513087	65961827
1	OAR1_70591410	66052500
1	OAR1_70604619	66062361
1	OAR1_70611692	66069685
1	OAR1_70683260	66135670
1	s00262	66167450
1	OAR1_70764611	66217100
1	OAR1_70886689	66327417
1	s16707	66410770
1	OAR1_71047743	66459482
1	OAR1_71076363	66489472
1	OAR1_71110534	66523701
1	OAR1_71221992	66643167
1	OAR1_71254279	66676657
1	OAR1_71317238	66736830
1	OAR1_71367342	66787044
1	s09319	66819497
1	OAR1_71455337	66872738
1	OAR1_71477114	66892920
1	OAR1_71521083	66940400
1	OAR1_71579102	66993139
1	OAR1_71610348	67018785
1	s43910	67062156
1	s15529	67105217
1	s28113	67114515
1	OAR1_71742338	67216137
1	OAR1_71789985	67259774
1	OAR1_71967991	67431170
1	OAR1_72035677	67499306
1	OAR1_72099868	67563681
1	OAR1_72149006	67611620
1	OAR1_72272469	67729246
1	OAR1_72364642	67833761
1	s45498	67889219
1	OAR1_72471224	67946009
1	OAR1_72502432_X	67978136
1	OAR1_72537233	68019190
1	OAR1_72618599_X	68101447
1	OAR1_72635280	68118567
1	s19841	68190751
1	s66349	68199001
1	OAR1_72776475	68250822
1	OAR1_72809819	68284272
1	s53787	68333165
1	OAR1_72984979	68457284
1	OAR1_73027197	68499533
1	OAR1_73079598	68548146
1	OAR1_73136920	68607496
1	OAR1_73149868	68619837
1	OAR1_73166924	68632937
1	OAR1_73306625	68776603
1	OAR1_73366547	68846100
1	OAR1_73487891	68906133
1	OAR1_73583793	68996791
1	OAR1_73591836	69004560
1	OAR1_73599185	69011516
1	OAR1_73673800	69084171
1	OAR1_73739699	69150214
1	OAR1_73783528	69193825
1	OAR1_73804032	69204205
1	OAR1_73900697	69280847
1	OAR1_73950077	69327178
1	OAR1_74015424	69391174
1	OAR5_86452533	69437793
1	OAR1_74065628	69473267
1	OAR1_74168866	69559494
1	OAR1_74222611	69612097
1	OAR1_74269595	69657697
1	OAR1_74296965	69691810
1	DU351298_316	69741133
1	OAR1_74412073	69793512
1	OAR1_74486548	69864334
1	OAR1_74545077	69916433
1	s05498	70013511
1	s72471	70044230
1	s03807	70100975
1	s52589	70190365
1	OAR1_75041734	70280560
1	s36857	70324117
1	s45673	70334455
1	OAR1_75114897	70356171
1	s33679	70431200
1	s53104	70480554
1	OAR1_75348360	70518848
1	OAR1_75402268	70569291
1	OAR1_75451234	70617497
1	OAR1_75469432	70631985
1	OAR1_75509335	70672331
1	OAR1_75553490	70711369
1	OAR1_75586198	70731891
1	OAR1_75653189	70792653
1	OAR1_75790685	70855490
1	s01041	70912898
1	s32569	70964700
1	s39409	70973689
1	s12060	71057388
1	s74667	71117363
1	OAR1_76085236	71166529
1	s48049	71181766
1	OAR1_76111336	71190350
1	OAR1_76172248	71236376
1	OAR1_76290283	71354857
1	s09749	71366139
1	s43016	71414691
1	OAR1_76382311	71447272
1	OAR1_76413990	71477783
1	OAR1_76463728	71535484
1	s18906	71570769
1	OAR1_76509296	71578681
1	OAR1_76588267	71650763
1	s52630	71693666
1	OAR1_76692603	71754163
1	OAR1_76705673	71774014
1	OAR1_76777710	71843629
1	OAR1_76803512	71869036
1	OAR1_76933661	71970611
1	OAR1_77014835	72040528
1	OAR1_77026349	72058845
1	OAR1_77069506	72079374
1	OAR1_77147307	72165449
1	OAR1_77194102	72209819
1	OAR1_77317272	72312738
1	OAR1_77400641	72343138
1	OAR1_77436037	72378271
1	OAR1_77541835	72478142
1	OAR1_77683446	72610210
1	OAR1_77720985	72643799
1	OAR1_77772595	72679557
1	OAR1_77802209	72747283
1	OAR1_77993538	72861751
1	OAR1_78003800	72872132
1	OAR1_78062139	72936525
1	OAR1_78100124	72974534
1	OAR1_78179789	73058889
1	OAR1_78275547	73161542
1	OAR1_78284069	73168961
1	OAR1_78344284	73223929
1	OAR1_78409024	73281486
1	OAR1_78460269	73326851
1	OAR1_78515232	73381470
1	s68272	73510006
1	OAR1_78710993	73578078
1	OAR1_78756638	73625083
1	OAR1_78793387_X	73661601
1	OAR1_78821366	73688296
1	OAR1_78868061	73737661
1	OAR1_78960505_X	73832050
1	OAR1_78979258	73852424
1	OAR1_79060603	73928927
1	OAR1_79142933	73950758
1	OAR1_79209789	74004005
1	OAR1_79329200_X	74118775
1	OAR1_79381781	74174078
1	OAR1_79404769	74196516
1	OAR1_79446392	74239114
1	OAR1_79518018	74316221
1	OAR1_79590680	74386588
1	OAR1_79619162	74416132
1	OAR1_79655006_X	74452679
1	OAR1_79688436	74482904
1	OAR1_79775846	74542343
1	OAR1_79819261	74586289
1	OAR1_79908508	74677114
1	s12028	74711142
1	OAR1_79980577	74749423
1	OAR1_80065806	74838197
1	OAR1_80140712	74912012
1	OAR1_80169683	74956724
1	s42905	75012204
1	OAR1_80279268	75070015
1	OAR1_80368366	75153452
1	OAR1_80408527	75192173
1	OAR1_80423494	75206630
1	OAR1_80470262	75262964
1	OAR1_80490167	75281943
1	OAR1_80547642	75341506
1	OAR1_80601652	75397890
1	s66736	75461619
1	s74470	75595951
1	OAR1_80836598	75639963
1	OAR1_80897560	75696998
1	OAR1_80941940	75741027
1	OAR1_80975486	75777697
1	OAR1_81010882	75815312
1	OAR1_81064178	75867923
1	OAR1_81160492	75981581
1	s43247	76041981
1	OAR1_81288184	76108351
1	OAR1_81314728	76132926
1	OAR1_81369376	76184718
1	s43262	76197141
1	OAR1_81421530	76240639
1	OAR1_81508823	76328774
1	OAR1_81533009	76354339
1	OAR1_81623863	76441533
1	OAR1_81673930	76481339
1	OAR1_81679574	76487437
1	OAR1_81699780	76506342
1	OAR1_81755877	76560800
1	OAR1_81833793	76607610
1	OAR1_81868201	76642422
1	OAR1_81888444	76661852
1	OAR1_81920870	76692575
1	OAR1_82011046	76772898
1	OAR1_82027070	76789549
1	OAR1_82047913	76809785
1	OAR1_82098426	76851929
1	s45218	76890451
1	OAR1_82189789	76942179
1	s06076	76974896
1	OAR1_82258809	77002102
1	OAR1_82314549	77058688
1	s66850	77119540
1	OAR1_82549525	77288926
1	OAR1_82564043	77305957
1	OAR1_82626126	77366538
1	OAR1_82633593	77373450
1	OAR1_82696488	77434263
1	OAR1_82726417	77466451
1	OAR1_82753969	77493694
1	OAR1_82785441	77524676
1	OAR1_82837656	77578198
1	OAR1_82882381	77624196
1	s71563	77674263
1	s51517	77723842
1	OAR1_83030838	77761384
1	OAR1_83099190	77832426
1	OAR1_83132511	77865875
1	OAR1_83216080	77946622
1	OAR1_83397472	78070388
1	OAR1_83459803	78138102
1	OAR1_83502811	78176803
1	OAR1_83548701	78249058
1	s28800	78272945
1	OAR1_83602846	78299588
1	OAR1_83683955	78369193
1	OAR1_83737754	78427125
1	OAR1_83751793	78442559
1	OAR1_83812447	78508259
1	OAR1_83872175	78568831
1	OAR1_83878522	78575361
1	OAR1_83939299	78645413
1	OAR1_83979617	78674493
1	OAR1_84034525	78731819
1	OAR1_84053375	78751964
1	OAR1_84093727	78793657
1	OAR1_84141424	78840775
1	OAR1_84193337	78890570
1	OAR1_84220386	78915501
1	OAR1_84266308	78980082
1	OAR1_84380895	79081549
1	OAR1_84429477	79128921
1	s72345	79145610
1	OAR1_84466659	79165670
1	OAR1_84543547	79242848
1	OAR1_84653316	79349702
1	OAR1_84684776	79379319
1	OAR1_84737888	79438294
1	OAR1_84802337	79500382
1	OAR1_85050388	79748706
1	OAR1_85127852_X	79805119
1	OAR1_85227163	79925350
1	OAR1_85261298	79964281
1	OAR1_85487979	80172324
1	OAR1_85553958	80242341
1	OAR1_85599941	80284491
1	OAR1_85644099	80333863
1	OAR1_85650609	80341429
1	s23429	80435976
1	OAR1_85757153_X	80462880
1	OAR1_85892696	80619620
1	s63495	80630686
1	OAR1_85928070	80650928
1	OAR1_85975832	80705932
1	OAR1_86080692	80801999
1	OAR1_86132613	80844133
1	OAR1_86260495	80963823
1	OAR1_86293324	80998054
1	OAR1_86305975	81010755
1	OAR1_86366957	81059668
1	OAR1_86417977	81106920
1	OAR1_86586818	81272998
1	OAR1_86682211	81369515
1	OAR1_86712802	81402726
1	OAR1_86737634	81421911
1	OAR1_86776868	81462011
1	OAR1_86820529	81505102
1	OAR1_86871264	81547416
1	OAR1_86891635	81567844
1	s21838	81719675
1	OAR1_87065372	81774934
1	OAR1_87027423	81811365
1	OAR1_87136648	81866465
1	OAR1_87191294	81948808
1	OAR1_87231220	81992877
1	OAR1_87698282	82464627
1	OAR1_87733530	82507018
1	OAR1_87831489	82596554
1	OAR1_87905281	82670212
1	OAR1_87956205	82717853
1	OAR1_88012922	82765953
1	OAR1_88092654	82850731
1	OAR1_88170722	82925316
1	OAR1_88275596	83030137
1	OAR1_88368669	83128477
1	OAR1_88413743	83178835
1	OAR1_88422556	83187690
1	OAR1_88455111	83219776
1	OAR1_88571809	83340112
1	OAR1_88608120	83375883
1	OAR1_88661854	83431817
1	OAR1_88722215	83469881
1	OAR1_88777345_X	83519640
1	s70094	83563690
1	OAR1_88855318	83594732
1	OAR1_88919807	83650202
1	OAR1_88963094	83692731
1	OAR1_88995347	83730074
1	OAR1_89023780	83761564
1	OAR1_89059507	83794520
1	OAR1_89084239	83818945
1	s75690	83860686
1	OAR1_89153973_X	83915763
1	OAR1_89257526	83998834
1	OAR1_89287467	84029037
1	s47649	84092855
1	OAR1_89387151	84127512
1	OAR1_89480816	84219368
1	OAR1_89554727	84294814
1	OAR1_89606616	84392176
1	OAR1_89612976	84398275
1	OAR1_89618577_X	84403907
1	OAR1_89659948	84444718
1	OAR1_89710528	84492285
1	OAR1_89916030	84590398
1	s10894	84656546
1	OAR1_90071954	84751715
1	OAR1_90128398	84811837
1	s61010	84871417
1	OAR1_90335841	84970296
1	OAR1_90400753	85046228
1	DU332460_334	85089367
1	OAR1_90451032	85093711
1	OAR1_90512133	85154340
1	OAR1_90546299	85189599
1	s16601	85315701
1	OAR1_90720314	85430810
1	OAR1_90778867	85489916
1	OAR1_90794892	85505828
1	OAR1_90864156	85575532
1	s70855	85608555
1	s68056	85628149
1	s23680	85653903
1	s70683	85661101
1	250506CS3900464100001_519	85767398
1	OAR1_91121549	85813619
1	s44815	85908613
1	s29628	85951129
1	OAR1_91294336	85983765
1	OAR1_91326800	86015861
1	OAR1_91392078	86082330
1	s26230	86240644
1	OAR1_91646701	86350067
1	OAR1_91659037_X	86361777
1	OAR1_91694076	86397159
1	OAR1_91728055	86429939
1	OAR1_91766257	86468358
1	s44749	86516534
1	s10188	86560524
1	OAR1_91885689	86584794
1	s50459	86648536
1	OAR1_92129819_X	86821768
1	s05043	86839261
1	s29999	86876495
1	s31573	86976407
1	s11362	87023604
1	s08905	87036274
1	OAR1_92406738	87090505
1	OAR1_92441077	87121341
1	s14865	87179228
1	OAR1_92567044	87216343
1	OAR1_92837533	87484166
1	OAR1_92926552	87520385
1	s66406	87663846
1	OAR1_93124341	87709264
1	s57213	87826285
1	s23335	87924528
1	OAR1_93401726	87955210
1	s16434	88050421
1	OAR1_93589808	88132568
1	OAR1_93645852	88167112
1	OAR1_93655488	88177674
1	OAR1_93664787	88186660
1	s66549	88287498
1	s51414	88337592
1	s30877	88366446
1	s13764	88483339
1	s28271	88490420
1	OAR1_94120974	88557612
1	s63888	88642706
1	OAR1_94235823	88671146
1	OAR1_94289328	88723370
1	OAR1_94322642	88759553
1	s27831	88859875
1	s46506	88882684
1	s17789	88931534
1	OAR1_94538676_X	88975436
1	OAR1_94603351	89040555
1	OAR1_94799822_X	89227851
1	OAR1_94860183	89286287
1	OAR1_95047806	89419206
1	OAR1_95138062	89509677
1	OAR1_95180600	89555020
1	OAR1_95218251	89592162
1	OAR1_95260793	89631863
1	s52860	89681874
1	OAR1_95378272	89740243
1	OAR1_95415929	89777123
1	OAR1_95445249	89807587
1	OAR1_95575297	89930085
1	OAR1_95658466_X	90001077
1	s00815	90099232
1	OAR1_95792179	90142887
1	OAR1_95809076	90160936
1	OAR1_95907578	90257337
1	OAR1_96010308	90358877
1	OAR1_96072427	90407084
1	s66236	90535317
1	s56191	90594316
1	s35810	90630943
1	s46446	90705417
1	OAR1_96407711	90743591
1	OAR1_96450987	90784257
1	OAR1_96507420	90847435
1	s46849	91060091
1	s73445	91102925
1	OAR1_96866032	91207938
1	OAR1_97015016	91348961
1	OAR1_97199666	91544460
1	s67307	91573814
1	s04845	91656502
1	OAR1_97368425	91720577
1	OAR1_97455754	91794880
1	s33813	91850606
1	OAR1_97526403	91863473
1	OAR1_97575921	91907618
1	s18708	91968198
1	OAR1_97734885	92068054
1	OAR1_97780707	92108779
1	s68420	92157812
1	OAR1_97871065	92199225
1	OAR1_97929861	92258956
1	OAR1_98015213	92346134
1	OAR1_98050550	92379263
1	OAR1_98069576	92399048
1	OAR1_98091788	92420657
1	OAR1_98210681	92531392
1	OAR1_98375496	92689655
1	OAR1_98387145	92704734
1	OAR1_98453311	92766266
1	s71463	92861378
1	s54022	92929578
1	s36197	92984329
1	OAR1_98748279	93015294
1	s20944	93164296
1	OAR1_99010986	93191123
1	OAR1_99059147	93238731
1	OAR1_99155862	93325284
1	OAR1_99220211	93395366
1	OAR1_99324339	93500218
1	s13622	93561901
1	OAR1_99502938	93676624
1	OAR1_99534565	93712074
1	OAR1_99571185	93755255
1	s59919	93793548
1	OAR1_99762260	93940341
1	OAR1_99885488	94039355
1	OAR1_99899727	94050486
1	s47850	94162391
1	s70940	94206987
1	s29665	94289129
1	OAR1_100326881	94466756
1	OAR1_100380276	94498911
1	s27394	94526647
1	OAR1_100440876	94550859
1	OAR1_100462526	94573256
1	OAR1_100577509	94806594
1	OAR1_100765315	94837526
1	s71557	94876627
1	OAR1_100874172	94940617
1	OAR1_100902447	94973180
1	OAR1_100921673	94993712
1	OAR1_101371162	95172795
1	s05459	95233250
1	OAR1_101551222	95265747
1	OAR1_101615899_X	95339264
1	OAR1_101648887	95369397
1	s27653	95455819
1	s30347	95497214
1	s75453	95578747
1	OAR1_101890858	95617371
1	OAR1_101903895	95629807
1	OAR1_102019027	95740733
1	OAR1_102034346	95758285
1	OAR1_102129382	95846720
1	DU232924_365	95879017
1	OAR1_102225758	95939100
1	OAR1_102255542	95967558
1	s32322	96005302
1	s54125	96084447
1	OAR1_102453321	96168516
1	s20863	96216737
1	OAR1_102657756	96329082
1	OAR1_102571136	96341598
1	OAR1_102720326	96346369
1	OAR1_102798353	96412845
1	OAR1_102870109	96463784
1	s42405	96523442
1	OAR1_103051402	96650555
1	DU344050_171	96806235
1	OAR1_103393742	96909929
1	OAR1_103445194	96960192
1	OAR1_103547224	97033682
1	OAR1_103790218	97209577
1	OAR1_103842407	97278922
1	OAR1_103872786	97314205
1	s42230	97391920
1	OAR1_104096524	97563934
1	DU271929_382	97580021
1	s72122	97627565
1	s30100	97688412
1	OAR1_104272909	97777084
1	s53706	97808486
1	s58747	97853329
1	OAR1_104439888	97882373
1	OAR1_104544639	97987628
1	OAR1_104579485	98024109
1	OAR1_104589897	98034129
1	s19579	98089781
1	OAR1_104707561	98142631
1	s47338	98211805
1	s28409	98252334
1	OAR1_104822875	98259388
1	OAR1_105078097	98412220
1	DU427993_302	98778433
1	s31394	98836848
1	OAR1_106079123	98863481
1	s53969	98931858
1	OAR1_106285844	99008247
1	s48043	99024896
1	OAR1_106359397	99077958
1	OAR1_106383900_X	99103421
1	OAR1_106441886	99163058
1	s55590	99223381
1	DU295978_729	99283857
1	OAR1_106674862	99393734
1	s09516	99470201
1	s13860	99545758
1	OAR1_106884058	99602130
1	OAR1_106946819	99667634
1	OAR1_106967184	99687358
1	DU461176_154	99896856
1	OAR1_107239370	99931717
1	OAR1_107287431	99972078
1	s16015	100001324
1	OAR1_107354355	100036439
1	OAR1_107415569	100102493
1	s41776	100117532
1	s39873	100153143
1	OAR1_107504871	100185774
1	OAR1_107512651	100193918
1	OAR1_107574976	100255386
1	OAR1_107588571	100269214
1	OAR1_107634967	100318127
1	s14189	100408928
1	s17259	100417664
1	OAR1_107797839	100477080
1	OAR1_107829996	100506920
1	s71483	100551565
1	s75820	100644305
1	DU390992_212	101012030
1	s71474	101057409
1	s41461	101066880
1	s00446	101073923
1	OAR1_108318583	101170775
1	OAR1_108602541	101201026
1	s55110	101230835
1	OAR1_108694371	101287466
1	s09926	101341869
1	OAR1_108764473	101355308
1	OAR1_108774968	101365721
1	OAR1_108911481	101480782
1	s22463	101522273
1	s08697	101610077
1	OAR1_109053158	101631067
1	DU317751_332	101679484
1	OAR1_109153018	101713120
1	OAR1_109238831	101807443
1	s06116	101820263
1	OAR1_109610813	101974915
1	OAR1_109705647	102104656
1	OAR1_109764382_X	102128665
1	s45635	102187086
1	OAR1_109879519	102231394
1	s33937	102295523
1	s32360	102357366
1	s30465	102446435
1	OAR1_110093583	102463123
1	OAR1_110170625	102503523
1	s70081	102627977
1	s63727	102701689
1	OAR1_110553996	102849446
1	OAR1_110626692	102921077
1	OAR1_110679887	102971821
1	OAR1_110741899	103033811
1	s75426	103152324
1	s60612	103218252
1	s37342	103261698
1	OAR1_110989185	103285629
1	s08615	103379935
1	250506CS3900414400001_1178	103396552
1	OAR1_111159099	103452513
1	s37012	103566484
1	s17035	103616637
1	s74483	103658234
1	s33396	103676649
1	s03716	103756559
1	s69088	103875613
1	s24278	103939590
1	OAR1_111681099	103963830
1	OAR1_111897874	104053989
1	OAR1_111942228	104095671
1	OAR1_111982962	104137163
1	OAR1_112076929	104227981
1	OAR1_112134807	104286297
1	s54150	104374285
1	OAR1_112239116	104387479
1	OAR1_112382083	104520159
1	OAR1_112480565	104619053
1	OAR1_112524488	104664622
1	OAR1_112587247	104727312
1	s55826	104845414
1	s21713	104919388
1	s10026	105042387
1	s11741	105049123
1	s37759	105079278
1	OAR1_112896959	105145053
1	OAR1_112929344	105175111
1	OAR1_112952978	105198226
1	s45548	105291839
[truncated: 14,384 more rows]

## Sheet: Geno
	DU287575_503	DU407749_370	DU420655_308	DU490800_256	DU528988_138	OAR1_155396136	OAR1_170055254	OAR1_5744254	OAR10_23129120	OAR10_3723681	OAR10_3956421	OAR10_918076	OAR12_17326998	OAR12_33376453	OAR12_36307954	OAR12_63858058_X	OAR14_49768607	OAR15_32857143	OAR15_46439840	OAR16_48823241	OAR16_55078569	OAR16_71479748	OAR18_61168943	OAR2_217290617	OAR2_34811027	OAR2_87418954	OAR20_28699642	OAR21_4663752	OAR22_31476273_X.2	OAR22_53796979_X	OAR24_32564603	OAR24_44485884	OAR3_102658316	OAR3_121762751	OAR3_54424672	OAR3_825716	OAR3_94971737	OAR4_14869610	OAR4_1691862	OAR4_41180788	OAR4_88611186	OAR5_18200850	OAR5_33769389	OAR5_42462844	OAR5_85582355	OAR6_13171705	OAR6_29026391	OAR6_7049939	OAR6_81842519
1011001	0	0	0	0	0	0	-1	0	-1	0	-1	-1	0	0	1	0	0	-1	1	0	0	-1	1	0	1	0	0	-1	-1	NA	-1	1	-1	NA	1	0	-1	1	-1	0	0	-1	1	-1	0	0	0	-1	0
1011002	1	0	0	-1	-1	0	-1	0	-1	0	0	-1	0	0	1	0	-1	-1	1	NA	0	-1	1	0	0	-1	0	-1	-1	1	-1	1	-1	1	0	0	-1	0	-1	-1	1	-1	1	-1	0	0	-1	-1	0
1011003	1	0	1	0	-1	-1	0	-1	0	-1	0	-1	0	0	1	-1	0	0	0	0	-1	0	0	1	0	0	0	-1	0	1	0	0	0	0	0	-1	0	-1	0	0	1	1	0	-1	0	0	-1	-1	1
1011004	1	0	1	0	-1	0	0	0	-1	-1	0	-1	0	0	0	0	-1	0	1	0	-1	-1	0	1	0	-1	0	-1	-1	1	0	0	0	0	1	-1	0	-1	-1	0	0	1	0	0	1	-1	-1	-1	1
1011005	0	-1	1	0	-1	0	-1	1	-1	-1	-1	0	-1	0	1	-1	1	1	1	0	-1	0	1	1	1	1	-1	-1	-1	1	-1	0	-1	0	1	-1	-1	0	-1	0	0	-1	1	-1	1	-1	-1	0	1
1011006	0	-1	0	0	-1	0	-1	0	-1	-1	0	0	-1	0	1	-1	1	1	1	1	-1	0	1	1	0	-1	-1	-1	-1	1	-1	0	0	-1	0	-1	0	0	-1	0	0	-1	1	0	0	-1	-1	1	1
1011007	0	-1	1	1	-1	-1	0	0	1	-1	-1	-1	0	0	0	-1	1	0	1	0	-1	0	1	1	0	0	0	-1	-1	1	-1	1	-1	0	0	-1	-1	0	-1	-1	-1	-1	1	-1	0	0	1	-1	1
1011008	0	0	1	1	-1	0	0	0	0	-1	-1	-1	0	0	1	-1	1	0	1	0	0	0	1	0	1	0	0	-1	-1	1	-1	1	-1	0	0	0	-1	-1	-1	-1	-1	-1	0	-1	1	1	1	-1	1
1011009	1	0	0	0	-1	-1	-1	1	-1	0	-1	-1	-1	1	0	-1	1	0	1	-1	-1	-1	-1	1	0	1	0	-1	-1	0	-1	0	-1	-1	0	0	-1	0	-1	-1	-1	0	0	0	1	1	0	-1	0
1011011	0	1	1	-1	-1	0	0	-1	0	0	-1	0	-1	1	0	-1	0	1	1	0	-1	-1	0	0	0	0	-1	0	-1	-1	-1	0	-1	-1	1	0	0	-1	0	-1	0	0	0	0	0	1	0	-1	0
1011015	0	0	1	0	0	1	-1	0	-1	0	-1	NA	-1	1	1	0	0	0	1	0	0	0	0	0	0	0	0	-1	0	0	0	0	-1	-1	1	0	-1	-1	0	0	0	0	1	1	0	0	0	0	0
1011016	0	1	1	0	-1	1	0	-1	-1	0	0	0	0	1	1	-1	0	0	1	0	0	0	1	0	0	-1	1	-1	-1	0	0	0	-1	-1	1	-1	0	0	0	-1	1	-1	1	0	1	1	-1	0	0
1011017	0	1	1	1	1	0	0	0	-1	0	-1	-1	-1	0	0	0	-1	0	1	0	0	0	0	0	0	0	1	-1	0	-1	-1	0	-1	-1	1	0	0	0	0	-1	-1	0	0	0	0	0	-1	0	0
1011018	1	-1	0	1	-1	0	0	-1	0	0	1	-1	-1	0	-1	0	0	-1	1	-1	-1	0	0	0	1	1	0	-1	-1	1	-1	0	0	0	1	-1	-1	-1	0	0	0	0	-1	0	1	0	-1	0	1
1011021	1	-1	0	0	-1	-1	0	-1	0	0	0	-1	-1	0	1	-1	0	0	1	1	-1	-1	0	1	1	0	0	-1	-1	0	-1	0	-1	-1	1	-1	0	0	-1	-1	-1	0	0	0	1	0	0	-1	0
1011022	1	-1	0	-1	0	0	0	-1	0	-1	0	-1	-1	1	0	-1	1	1	0	1	-1	0	0	1	1	0	0	0	-1	0	-1	0	-1	0	1	0	-1	-1	0	-1	1	0	0	1	0	1	0	-1	0
1011023	1	0	0	0	0	0	0	0	0	-1	0	-1	-1	1	0	-1	0	0	1	0	0	0	0	0	1	0	0	0	-1	1	0	0	-1	0	1	1	0	-1	0	-1	0	-1	0	0	0	0	0	0	-1
1011026	1	0	0	-1	-1	0	-1	0	0	-1	0	0	-1	0	0	1	0	1	0	0	-1	0	-1	1	1	0	-1	0	0	1	-1	1	-1	-1	-1	1	0	-1	0	-1	-1	0	-1	-1	1	-1	1	0	-1
1011028	0	1	1	1	-1	0	0	1	-1	-1	0	0	0	0	0	-1	0	1	1	-1	0	0	0	1	0	-1	0	-1	-1	0	-1	1	-1	-1	1	1	-1	-1	-1	-1	-1	-1	1	1	NA	0	-1	0	-1
1011029	1	1	0	0	-1	0	0	0	-1	-1	0	0	1	0	-1	0	0	1	1	-1	0	1	0	1	0	1	1	-1	0	0	-1	1	-1	-1	1	1	-1	-1	-1	-1	0	-1	1	1	1	1	0	-1	-1
1011030	0	0	0	0	0	1	0	0	-1	0	-1	-1	0	0	1	-1	-1	1	0	1	0	0	1	0	1	0	0	-1	-1	1	-1	1	-1	1	1	-1	-1	-1	-1	0	0	0	1	-1	0	0	0	-1	1
1011032	-1	1	0	0	-1	1	-1	0	-1	-1	0	-1	-1	-1	0	-1	0	-1	1	-1	0	0	1	0	1	-1	-1	-1	0	0	-1	1	-1	-1	1	-1	-1	0	0	1	0	-1	1	-1	1	0	0	-1	1
1011033	-1	0	0	0	-1	1	0	0	-1	0	0	0	-1	0	1	-1	0	0	1	-1	1	0	1	0	1	-1	0	-1	0	0	-1	1	-1	0	1	-1	-1	-1	0	0	0	0	1	-1	0	1	0	-1	1
1011035	0	0	1	0	-1	0	0	-1	0	0	1	0	1	0	1	-1	1	1	1	1	-1	-1	1	-1	1	0	-1	-1	0	1	-1	1	-1	0	0	0	-1	-1	-1	-1	-1	0	-1	0	0	1	1	-1	1
1011036	0	-1	0	-1	0	0	0	0	0	0	0	0	0	1	-1	-1	0	1	1	0	-1	-1	-1	1	1	0	0	1	-1	-1	-1	1	-1	0	1	-1	-1	0	-1	0	0	1	-1	-1	-1	0	0	0	0
1011037	0	-1	-1	-1	-1	1	0	0	1	0	0	0	0	1	-1	-1	-1	0	0	0	-1	-1	-1	1	1	0	0	0	-1	1	-1	1	0	-1	1	-1	-1	-1	0	0	-1	0	-1	-1	-1	0	0	0	0
1011038	0	1	0	0	-1	-1	0	1	-1	0	-1	-1	-1	1	1	-1	0	0	0	0	-1	-1	1	0	0	-1	-1	0	0	0	-1	0	-1	0	1	-1	0	0	0	0	0	0	1	0	0	0	-1	0	1
1011039	1	1	0	0	-1	1	-1	0	-1	-1	0	0	-1	1	1	-1	0	0	0	-1	0	-1	1	0	-1	0	-1	0	0	1	-1	0	-1	1	1	0	0	1	-1	0	0	0	1	1	1	1	0	-1	1
1011040	1	0	1	1	-1	1	-1	-1	-1	0	0	-1	-1	0	0	-1	-1	0	1	-1	0	0	1	1	0	0	1	-1	0	0	-1	1	0	-1	1	0	1	-1	-1	0	0	0	0	1	0	1	0	-1	0
1011041	1	-1	1	0	-1	1	-1	-1	-1	0	0	-1	-1	0	1	0	0	0	1	0	0	0	1	0	1	0	0	-1	-1	0	0	0	0	-1	0	0	1	-1	-1	0	0	0	0	0	-1	-1	0	-1	0
1011042	1	0	0	0	-1	0	0	0	0	-1	-1	1	0	0	0	-1	1	1	1	0	-1	-1	1	1	-1	1	-1	1	-1	1	-1	0	-1	0	1	0	0	0	-1	0	0	-1	0	-1	0	0	0	0	0
1011043	0	0	0	-1	-1	1	0	-1	0	-1	-1	1	0	1	1	-1	1	1	1	1	-1	-1	0	1	0	0	0	1	-1	0	-1	1	-1	-1	1	-1	0	1	-1	0	-1	0	1	-1	0	0	0	0	0
1011044	-1	0	1	-1	-1	-1	-1	0	0	0	-1	0	-1	1	1	-1	1	1	1	1	0	0	0	0	1	0	-1	-1	-1	1	-1	0	-1	-1	1	0	-1	0	-1	0	-1	0	0	-1	0	0	-1	0	1
1011045	0	0	0	1	-1	0	-1	1	-1	-1	1	0	-1	1	1	1	0	0	1	1	0	0	0	0	1	0	0	-1	0	0	-1	0	-1	-1	-1	0	-1	-1	0	-1	-1	0	0	0	1	0	0	-1	-1
1011046	1	-1	0	-1	-1	1	1	0	0	0	-1	0	-1	1	0	-1	0	1	0	0	-1	-1	0	0	1	0	0	-1	0	0	0	1	-1	-1	1	0	0	0	0	-1	-1	0	0	-1	-1	1	0	-1	1
1011047	0	0	1	-1	-1	1	1	-1	0	0	-1	0	-1	0	0	0	0	1	1	0	-1	-1	0	1	0	1	-1	-1	0	0	0	1	-1	-1	1	-1	-1	-1	0	-1	1	-1	0	0	0	0	0	0	0
1011048	1	0	0	1	-1	0	0	0	0	-1	-1	0	0	0	1	0	1	0	1	0	0	-1	0	0	0	1	-1	-1	-1	NA	-1	1	-1	0	1	-1	0	-1	0	-1	-1	-1	1	-1	1	0	1	-1	1
1011049	1	1	0	1	0	0	0	-1	-1	0	0	-1	0	0	0	0	0	1	1	0	0	0	0	0	1	-1	-1	-1	-1	1	0	1	-1	0	1	0	0	0	0	0	-1	1	0	0	1	-1	1	-1	0
1011051	1	1	0	0	-1	-1	-1	1	-1	-1	0	0	1	1	1	-1	0	0	1	0	-1	-1	1	-1	1	0	0	-1	-1	0	-1	1	-1	0	1	-1	-1	-1	-1	-1	0	0	0	-1	NA	1	0	-1	0
1011052	1	0	0	0	-1	0	0	0	0	0	-1	0	0	0	1	-1	0	-1	1	0	0	-1	0	0	1	-1	0	-1	-1	1	-1	1	-1	0	1	-1	0	0	-1	-1	0	-1	0	-1	0	1	0	-1	0
1011053	0	0	1	-1	-1	-1	-1	0	1	-1	0	NA	0	0	1	-1	-1	-1	1	-1	0	0	-1	0	1	1	-1	-1	-1	1	-1	0	-1	0	0	0	1	0	-1	-1	0	0	0	-1	1	1	1	-1	0
1011054	1	-1	0	0	-1	-1	0	0	0	-1	0	1	1	0	0	0	0	-1	1	0	-1	-1	0	1	1	0	-1	-1	-1	0	-1	0	0	-1	1	1	1	0	0	-1	0	0	1	-1	0	0	1	0	-1
1011057	1	0	1	0	-1	0	-1	0	-1	0	0	1	-1	0	0	0	0	0	1	-1	0	-1	0	0	0	0	-1	-1	-1	1	-1	1	-1	-1	1	-1	-1	-1	0	0	1	0	0	-1	0	0	0	-1	0
1011058	1	0	0	-1	-1	-1	0	0	-1	0	0	0	1	0	-1	NA	0	-1	0	0	-1	-1	0	0	0	0	-1	-1	-1	1	-1	0	-1	-1	0	0	-1	-1	0	0	1	0	-1	-1	0	0	1	-1	0
1011059	1	0	0	1	-1	-1	0	-1	-1	0	-1	0	0	0	1	-1	0	1	1	1	0	-1	1	1	1	0	0	-1	-1	0	-1	0	-1	0	1	1	-1	0	0	-1	-1	1	-1	-1	0	1	-1	0	0
1011060	1	0	0	1	-1	0	0	-1	0	0	-1	0	-1	-1	1	-1	0	0	1	1	0	-1	1	0	1	1	0	-1	0	0	-1	0	-1	1	1	1	-1	1	0	-1	-1	0	-1	0	0	1	0	0	0
1011061	1	0	0	-1	-1	-1	0	1	0	-1	0	0	0	0	0	1	0	0	1	0	0	0	0	1	1	0	-1	-1	-1	1	-1	1	0	-1	1	-1	-1	-1	0	-1	0	1	-1	-1	0	0	0	-1	-1
1011062	1	0	1	0	-1	-1	-1	1	-1	-1	0	0	-1	0	0	0	-1	0	0	1	0	0	0	1	1	0	-1	-1	0	-1	-1	1	0	-1	0	0	0	0	-1	-1	-1	0	0	-1	0	1	1	-1	0
1011064	1	-1	0	0	-1	0	0	0	-1	-1	0	0	-1	0	0	-1	-1	0	1	0	0	-1	0	0	0	0	-1	0	0	1	-1	1	-1	-1	1	-1	-1	-1	0	-1	-1	-1	0	0	0	-1	1	0	-1
1011065	1	-1	0	0	-1	0	0	-1	0	-1	-1	-1	0	0	0	-1	1	1	1	0	-1	-1	0	1	0	1	-1	0	-1	1	-1	0	-1	0	1	1	-1	1	-1	-1	-1	0	1	0	0	-1	0	-1	0
1011066	1	0	0	1	-1	1	1	-1	-1	0	1	-1	0	0	0	-1	1	1	1	0	0	-1	-1	0	1	1	0	-1	-1	1	-1	0	-1	0	1	-1	-1	1	-1	0	-1	-1	-1	-1	0	0	1	-1	1
1011068	0	-1	0	0	-1	0	-1	1	1	0	1	0	0	1	0	1	0	0	1	0	0	0	0	1	1	1	-1	-1	0	0	-1	1	0	-1	0	-1	-1	1	-1	-1	-1	0	1	0	1	0	1	-1	1
1011069	1	-1	0	1	-1	0	0	0	0	0	0	-1	-1	0	-1	0	0	-1	1	-1	0	1	0	1	1	-1	-1	-1	0	0	-1	0	-1	-1	1	0	-1	0	0	-1	1	0	0	-1	1	0	0	-1	1
1011070	1	0	1	0	0	-1	0	0	-1	-1	0	-1	-1	-1	-1	0	1	1	1	-1	-1	0	-1	0	0	0	1	-1	-1	1	0	0	-1	-1	1	-1	-1	-1	-1	-1	0	1	1	-1	1	0	0	-1	0
1011071	1	-1	1	-1	-1	-1	0	0	-1	0	0	-1	-1	-1	-1	-1	0	-1	1	-1	-1	-1	-1	1	-1	0	1	-1	-1	1	-1	1	0	-1	1	-1	0	-1	0	-1	0	1	-1	0	-1	0	0	-1	0
1011072	1	0	1	0	0	-1	1	-1	NA	-1	-1	-1	-1	1	-1	-1	0	1	0	NA	-1	-1	0	0	1	1	0	-1	-1	0	0	1	-1	-1	1	0	0	NA	-1	-1	-1	0	-1	0	-1	1	-1	-1	1
1011073	1	0	0	-1	0	-1	1	-1	1	-1	-1	-1	-1	1	-1	-1	-1	1	-1	1	-1	-1	0	1	1	0	0	0	0	1	-1	1	-1	-1	1	0	-1	1	-1	-1	-1	-1	-1	-1	-1	1	0	-1	1
1011075	1	0	0	0	-1	1	0	1	0	0	-1	0	0	0	0	-1	-1	0	1	0	1	0	1	1	0	-1	0	0	-1	1	-1	1	0	1	1	0	-1	-1	0	0	-1	-1	0	0	0	1	0	-1	0
1011076	0	-1	1	-1	-1	-1	-1	0	0	0	0	0	-1	-1	0	1	0	-1	1	0	-1	0	0	0	1	1	0	-1	0	1	-1	0	0	-1	1	-1	1	-1	-1	0	0	0	0	-1	1	0	0	-1	0
1011078	-1	1	0	1	0	1	-1	0	-1	-1	1	-1	0	0	-1	0	0	-1	0	0	0	-1	0	0	1	1	0	-1	0	0	-1	0	-1	-1	1	0	0	-1	-1	-1	-1	-1	1	1	1	1	-1	0	-1
1011079	0	1	0	1	0	1	-1	0	-1	-1	0	-1	0	0	0	0	-1	0	0	0	1	0	1	0	1	1	1	0	-1	0	0	1	-1	-1	1	-1	-1	-1	-1	-1	-1	-1	0	-1	1	1	0	0	-1
1011080	1	0	0	0	-1	1	-1	0	-1	0	0	-1	-1	0	0	-1	0	-1	1	0	-1	-1	1	1	1	0	0	1	-1	0	-1	0	0	0	1	-1	0	0	-1	-1	-1	1	1	0	1	1	0	-1	1
1011081	1	0	0	0	-1	0	1	0	1	0	-1	0	0	0	-1	-1	0	1	1	1	0	-1	0	0	0	0	0	0	-1	0	0	1	0	-1	1	0	1	0	-1	-1	0	1	-1	0	0	1	0	0	0
1011082	1	-1	-1	1	0	0	-1	1	-1	-1	0	0	0	0	-1	0	1	0	0	0	0	1	0	1	0	0	0	-1	0	0	-1	0	-1	0	0	1	1	1	-1	-1	0	1	-1	-1	0	1	0	-1	0
1011083	1	-1	-1	0	0	0	-1	1	0	0	1	-1	0	0	-1	0	1	0	0	0	0	-1	0	1	1	0	-1	-1	-1	0	-1	1	-1	0	0	1	-1	0	-1	-1	1	0	1	-1	0	1	0	-1	0
1011084	1	1	1	0	-1	1	1	0	0	0	-1	0	0	0	1	-1	0	1	1	-1	0	0	1	1	0	0	0	0	-1	1	0	1	-1	-1	1	-1	0	-1	0	-1	0	0	1	0	1	0	1	-1	0
1011085	0	1	1	0	-1	1	0	0	0	0	0	0	0	0	1	-1	-1	0	1	0	0	-1	1	1	1	-1	0	0	-1	1	-1	0	-1	-1	1	-1	-1	1	-1	-1	0	1	1	-1	1	0	1	-1	0
1011086	1	0	0	0	-1	1	1	0	-1	0	0	-1	-1	-1	1	-1	-1	0	1	-1	-1	-1	0	1	1	1	-1	-1	-1	1	-1	1	-1	1	1	-1	-1	1	-1	-1	1	-1	1	-1	0	0	0	0	0
1011087	0	1	0	-1	-1	1	0	1	-1	-1	0	0	-1	-1	1	-1	0	1	0	-1	-1	-1	0	1	1	0	-1	-1	-1	1	-1	1	-1	1	1	0	-1	1	-1	0	0	0	0	-1	1	1	0	-1	0
1011088	1	-1	-1	-1	-1	1	0	-1	0	0	0	-1	-1	1	0	-1	1	0	1	-1	-1	-1	0	1	1	-1	1	-1	-1	0	0	0	-1	-1	1	0	-1	0	0	-1	-1	0	0	-1	0	1	1	0	-1
1011089	1	0	1	-1	-1	0	0	-1	0	0	0	-1	-1	0	-1	-1	-1	1	0	0	0	-1	0	1	1	0	0	0	-1	0	0	0	-1	-1	1	0	0	-1	-1	-1	0	1	-1	-1	0	1	1	0	-1
1011090	1	0	0	-1	-1	0	0	-1	0	0	0	-1	-1	1	0	-1	1	0	1	-1	-1	-1	0	1	1	-1	-1	0	-1	0	1	0	-1	-1	1	1	1	0	-1	-1	-1	1	-1	0	0	1	0	-1	0
1011091	1	-1	1	0	-1	0	-1	1	-1	-1	0	-1	-1	0	1	0	0	1	1	1	-1	-1	0	1	-1	1	-1	-1	-1	0	-1	1	-1	0	1	-1	-1	0	-1	-1	0	0	0	0	1	0	0	1	0
1011092	1	-1	0	-1	-1	-1	0	0	-1	0	-1	0	-1	0	1	0	0	1	1	1	-1	0	0	1	0	1	0	-1	-1	0	-1	1	-1	0	1	-1	-1	-1	-1	0	0	0	1	0	1	0	0	-1	-1
1011094	0	1	-1	0	-1	0	0	0	1	-1	-1	-1	-1	1	0	-1	0	0	1	0	0	-1	-1	1	1	1	-1	-1	0	1	-1	0	-1	-1	1	0	0	0	-1	-1	0	0	-1	1	0	1	0	-1	-1
1011095	1	1	1	0	-1	0	1	0	1	-1	-1	-1	-1	0	-1	0	0	1	-1	-1	-1	-1	-1	0	0	0	-1	-1	0	1	0	1	-1	-1	1	0	0	0	-1	-1	-1	0	0	1	-1	1	0	-1	-1
1011096	1	1	0	-1	0	-1	-1	0	0	0	-1	-1	-1	1	1	-1	1	0	1	1	-1	0	0	1	0	0	-1	-1	-1	1	-1	0	-1	0	1	0	-1	-1	0	-1	-1	0	0	-1	1	0	-1	0	0
1011097	-1	1	-1	-1	0	0	-1	0	-1	0	-1	-1	-1	1	1	-1	1	1	1	1	-1	-1	1	1	1	0	-1	-1	-1	1	-1	0	-1	-1	1	0	0	0	-1	0	0	0	1	-1	1	0	0	0	1
1011098	1	-1	1	-1	-1	0	-1	0	-1	-1	0	-1	-1	1	1	0	0	0	1	1	0	-1	1	1	-1	1	-1	-1	0	0	-1	1	-1	0	1	0	-1	0	0	0	1	-1	0	0	1	1	-1	-1	1
1011099	0	0	1	-1	-1	-1	-1	-1	0	0	-1	-1	-1	1	1	0	0	0	1	1	0	-1	1	1	0	1	-1	-1	0	1	-1	0	-1	0	1	0	-1	0	-1	-1	0	-1	0	0	1	-1	-1	1	0
1011100	0	0	0	0	-1	0	0	-1	0	-1	0	0	0	1	-1	0	0	1	-1	0	0	-1	-1	1	1	1	-1	0	0	0	-1	1	-1	-1	1	-1	1	0	0	0	0	0	0	0	0	1	0	-1	0
1011101	0	0	1	-1	0	-1	-1	0	0	-1	1	-1	0	0	1	-1	1	0	1	0	0	0	0	1	1	1	-1	-1	-1	0	-1	0	-1	0	1	0	1	0	-1	-1	-1	0	0	-1	1	0	1	-1	0
1011102	1	0	0	1	0	-1	-1	0	1	0	1	-1	0	0	-1	0	1	0	1	1	0	-1	0	1	0	0	-1	-1	-1	0	-1	0	-1	0	-1	0	1	-1	0	-1	-1	1	0	-1	1	0	0	0	-1
1011103	1	0	1	-1	-1	-1	0	0	1	-1	-1	-1	0	1	0	-1	0	1	0	NA	0	-1	-1	1	1	0	0	0	0	0	-1	0	0	-1	1	0	-1	0	0	-1	-1	0	0	1	0	1	0	0	1
1011107	1	0	1	1	-1	1	0	0	-1	0	0	-1	-1	-1	1	1	1	0	0	-1	-1	-1	1	0	0	0	1	0	0	0	0	0	0	0	0	-1	1	-1	0	-1	1	1	1	0	0	0	0	-1	0
1011108	1	0	1	0	-1	0	0	0	-1	0	0	-1	0	0	1	1	0	1	0	-1	0	0	1	0	1	1	1	0	0	1	-1	1	-1	0	0	-1	0	0	0	-1	1	1	0	0	1	-1	0	-1	0
1011109	1	-1	1	0	-1	-1	1	-1	0	0	0	0	-1	1	-1	0	1	1	0	0	-1	-1	0	1	0	1	1	0	-1	0	-1	1	-1	-1	1	1	-1	0	-1	-1	0	0	0	-1	0	0	1	-1	1
1011110	1	0	1	0	-1	1	1	-1	0	0	0	0	-1	1	-1	0	-1	0	0	1	-1	-1	0	0	1	-1	0	-1	-1	0	-1	1	-1	-1	1	0	1	-1	-1	-1	0	1	0	1	-1	0	0	-1	1
1011111	0	-1	0	-1	-1	0	1	0	0	-1	-1	-1	0	-1	1	0	1	-1	1	-1	0	-1	0	0	0	1	0	-1	-1	1	-1	1	0	0	1	0	-1	0	0	0	-1	-1	0	-1	-1	1	0	-1	1
1011112	1	0	1	0	-1	0	-1	0	0	0	0	-1	0	-1	1	0	-1	0	1	0	0	-1	0	0	1	0	1	-1	-1	1	-1	0	0	-1	1	0	-1	-1	0	-1	1	-1	1	0	0	1	-1	-1	1
1011113	1	0	0	0	-1	-1	0	1	-1	-1	1	-1	0	1	0	0	0	0	0	0	-1	-1	-1	1	0	0	0	-1	0	0	0	1	-1	-1	1	0	1	-1	0	-1	0	0	0	-1	1	0	1	-1	0
1011114	-1	1	1	1	1	1	-1	-1	0	0	-1	0	-1	0	0	0	0	0	1	0	0	-1	1	1	1	0	1	-1	0	0	-1	0	-1	-1	1	-1	0	-1	0	0	-1	0	1	0	1	0	-1	0	0
1011115	0	-1	0	0	-1	-1	-1	1	0	0	0	-1	-1	0	1	0	1	0	1	-1	0	1	0	1	1	-1	-1	-1	0	1	-1	1	0	-1	1	1	-1	1	-1	-1	0	1	1	-1	0	0	1	0	1
1011116	0	1	1	0	-1	1	-1	1	0	-1	0	0	0	1	0	-1	1	-1	1	1	1	-1	0	1	1	1	0	-1	0	1	-1	1	-1	0	0	0	-1	-1	-1	-1	-1	1	1	-1	1	0	-1	-1	0
1011119	1	0	0	-1	-1	-1	1	0	1	0	0	-1	-1	0	-1	0	0	0	0	0	-1	-1	-1	1	0	1	0	0	-1	1	-1	1	-1	-1	0	-1	-1	-1	0	-1	1	-1	0	1	0	0	0	0	0
1011120	0	0	1	1	0	-1	0	0	-1	0	0	-1	0	0	0	0	0	-1	0	0	0	-1	-1	-1	1	1	0	-1	-1	1	1	1	0	0	0	-1	-1	-1	0	-1	0	0	0	1	0	-1	0	-1	0
1011122	0	0	1	0	-1	-1	-1	1	0	-1	0	0	-1	0	1	0	0	1	1	1	-1	-1	0	1	0	1	0	-1	-1	0	-1	0	-1	0	1	1	-1	1	-1	0	-1	-1	1	-1	NA	0	-1	0	0
1011124	0	0	1	-1	-1	0	0	0	-1	0	-1	-1	0	0	1	-1	0	1	1	0	-1	-1	-1	1	1	1	-1	-1	-1	0	-1	1	-1	-1	1	0	-1	0	-1	1	-1	0	0	-1	1	1	0	-1	-1
1011126	0	1	0	1	0	1	0	-1	0	-1	1	-1	0	0	0	0	-1	0	1	-1	-1	-1	0	1	1	0	1	-1	-1	1	-1	0	-1	-1	1	1	-1	-1	-1	-1	0	0	-1	-1	0	1	-1	0	0
1011129	0	0	0	0	0	0	0	0	0	0	0	-1	0	0	-1	NA	-1	-1	1	0	0	-1	1	1	1	-1	-1	-1	0	1	0	0	-1	-1	1	0	-1	-1	-1	-1	-1	-1	1	0	0	0	0	0	0
1011130	0	0	0	1	-1	0	0	0	-1	0	0	-1	0	0	-1	1	0	1	1	0	0	0	0	0	1	0	1	-1	-1	-1	0	0	-1	-1	0	-1	-1	-1	-1	-1	0	0	-1	-1	0	1	0	0	-1
1011131	1	0	-1	0	-1	1	1	-1	0	-1	1	NA	-1	-1	-1	0	-1	-1	0	1	0	-1	1	0	0	1	0	-1	0	NA	0	1	-1	-1	NA	0	NA	1	-1	0	0	-1	0	0	NA	1	0	-1	0
1011132	1	-1	1	-1	-1	0	1	0	-1	0	1	NA	-1	0	-1	1	0	0	0	0	0	-1	0	-1	0	1	0	-1	-1	0	0	1	-1	-1	1	-1	-1	0	0	-1	-1	-1	0	-1	-1	0	0	-1	0
1011133	1	-1	1	0	0	-1	1	-1	0	-1	1	0	-1	-1	0	1	0	-1	0	0	-1	-1	0	-1	0	0	1	-1	-1	1	-1	1	-1	-1	0	-1	-1	0	0	-1	-1	-1	0	-1	0	0	0	0	0
1011134	1	0	1	1	-1	1	0	0	1	0	0	-1	-1	0	1	-1	1	-1	1	1	1	-1	1	-1	0	0	0	0	-1	1	0	1	-1	0	0	0	-1	-1	0	-1	-1	1	0	-1	0	-1	0	-1	1
1011135	1	0	0	1	-1	-1	0	-1	0	0	0	0	0	-1	0	-1	0	1	1	0	-1	-1	-1	0	1	0	0	-1	0	0	0	0	-1	-1	0	0	-1	0	-1	-1	-1	-1	0	-1	0	-1	1	-1	0
1011136	-1	0	0	0	-1	0	0	0	0	-1	1	-1	0	0	1	-1	-1	0	1	0	-1	-1	1	0	1	1	0	-1	-1	1	0	0	-1	0	1	-1	-1	0	0	-1	1	1	1	0	0	1	1	-1	0
1011138	1	-1	-1	0	0	-1	0	0	0	-1	1	0	0	0	-1	NA	0	0	1	1	0	0	0	0	0	0	0	-1	0	1	0	0	-1	-1	0	0	0	0	-1	-1	0	0	1	-1	0	0	0	-1	0
1011140	1	-1	1	0	0	0	-1	-1	0	-1	0	0	-1	1	1	0	-1	0	1	0	0	0	1	1	1	0	-1	-1	-1	-1	0	0	0	-1	1	0	-1	-1	-1	-1	0	0	1	-1	0	1	0	-1	-1
1011142	1	0	1	0	-1	0	-1	0	-1	-1	0	-1	-1	1	1	-1	0	1	1	0	-1	-1	0	1	0	1	-1	-1	-1	0	-1	1	-1	-1	1	1	0	0	0	0	0	-1	0	-1	1	1	0	0	-1
1011143	1	0	0	0	-1	0	0	1	-1	-1	0	-1	-1	0	1	-1	1	1	0	0	-1	-1	0	1	0	0	-1	-1	-1	1	-1	1	0	-1	1	1	0	0	-1	-1	-1	-1	0	0	1	0	0	1	0
1011144	-1	0	0	1	1	1	-1	-1	-1	0	0	0	0	0	-1	0	0	-1	1	0	0	-1	-1	0	1	-1	0	-1	-1	1	-1	0	-1	0	1	0	-1	-1	0	-1	1	0	0	-1	1	0	-1	0	0
1011145	1	1	0	-1	-1	0	0	-1	0	0	0	NA	0	1	-1	-1	0	1	0	0	0	-1	-1	1	0	0	1	0	-1	1	0	1	-1	-1	1	0	0	0	0	0	0	0	0	0	0	1	0	-1	1
1011146	1	0	0	0	-1	0	1	0	1	-1	-1	0	-1	1	0	-1	-1	0	1	-1	-1	0	0	1	1	0	1	0	-1	0	-1	1	0	-1	1	1	0	-1	0	-1	1	0	-1	1	0	1	-1	-1	-1
1011147	0	-1	0	0	-1	0	-1	-1	-1	-1	0	0	-1	0	1	-1	-1	0	0	0	0	0	1	-1	0	0	0	-1	0	1	-1	1	-1	-1	1	-1	1	-1	0	-1	0	0	1	-1	-1	-1	0	-1	0
1011148	0	-1	0	-1	-1	1	-1	-1	-1	-1	0	0	0	0	1	-1	1	0	0	-1	-1	1	0	-1	0	1	0	-1	0	1	0	0	0	-1	1	-1	1	-1	0	-1	0	0	1	-1	-1	1	0	-1	0
1011149	0	0	1	0	-1	1	1	0	0	-1	0	0	0	-1	0	-1	1	1	1	0	1	-1	1	0	0	-1	-1	-1	-1	1	0	1	-1	0	1	0	-1	0	-1	-1	-1	0	-1	0	1	0	0	-1	0
1011150	1	0	0	0	-1	1	1	0	-1	-1	1	0	0	0	0	-1	1	0	1	1	0	-1	1	0	0	-1	0	0	-1	1	0	1	-1	0	1	-1	0	-1	-1	-1	-1	1	-1	-1	1	0	0	-1	1
1011151	1	0	1	1	-1	1	-1	-1	0	-1	0	-1	-1	0	1	-1	0	0	1	-1	0	0	1	0	0	1	0	-1	-1	1	0	1	0	-1	1	-1	0	-1	0	-1	0	0	-1	0	0	0	0	0	1
1011152	1	0	0	0	-1	0	-1	-1	-1	-1	0	-1	-1	0	1	0	1	0	1	-1	0	1	1	1	1	0	0	-1	0	1	0	1	-1	-1	1	-1	-1	-1	-1	-1	0	0	-1	0	0	0	0	0	0
1011153	1	-1	0	0	0	0	-1	0	-1	-1	1	-1	-1	0	0	-1	0	-1	1	-1	-1	0	0	0	0	0	0	0	0	1	0	1	-1	-1	1	0	-1	-1	0	-1	1	1	-1	0	-1	1	-1	-1	0
1011154	1	-1	0	0	-1	0	0	0	-1	-1	1	-1	-1	0	-1	-1	-1	1	1	-1	-1	-1	-1	0	1	1	0	0	-1	1	-1	0	-1	-1	1	0	-1	-1	-1	-1	1	0	0	-1	-1	0	-1	-1	1
1011155	0	-1	0	0	1	0	0	0	0	0	-1	-1	-1	0	0	0	0	-1	1	-1	-1	-1	1	1	1	1	1	-1	-1	-1	0	0	-1	-1	1	1	-1	0	-1	0	-1	0	-1	-1	-1	0	0	0	0
1011156	1	0	1	0	0	0	0	1	0	0	-1	-1	0	0	1	-1	0	-1	1	-1	0	0	1	1	1	-1	-1	-1	0	1	0	0	0	0	1	1	-1	0	-1	-1	-1	0	-1	-1	1	0	0	0	0
1011157	1	1	1	1	-1	1	1	0	1	0	0	-1	0	-1	0	0	0	1	0	0	0	-1	1	-1	0	0	-1	-1	0	1	-1	1	-1	1	1	0	-1	0	0	-1	-1	0	0	-1	1	0	1	-1	0
1011158	1	-1	1	0	-1	0	0	-1	1	0	0	-1	-1	0	-1	-1	1	0	1	-1	-1	-1	0	1	1	1	0	0	-1	-1	0	NA	-1	-1	1	-1	0	0	0	-1	0	0	-1	0	0	0	-1	0	0
1011159	1	-1	1	0	-1	-1	0	-1	1	0	0	-1	-1	0	-1	-1	0	0	1	0	-1	0	0	1	0	1	1	0	-1	1	0	1	-1	-1	1	0	-1	-1	0	-1	0	0	-1	-1	0	0	0	0	-1
1011160	1	0	-1	0	-1	0	0	-1	0	-1	0	-1	-1	1	-1	-1	1	0	0	0	-1	0	0	1	0	0	1	0	0	0	0	0	-1	-1	1	-1	0	-1	0	-1	-1	1	-1	0	-1	1	-1	-1	1
1011161	1	0	0	0	-1	0	0	-1	0	-1	0	-1	-1	0	-1	-1	0	0	1	-1	-1	-1	0	1	0	-1	0	-1	0	0	0	0	-1	-1	1	-1	0	-1	0	-1	0	0	0	0	0	1	0	-1	0
1011162	1	0	0	0	-1	-1	0	-1	1	0	0	-1	0	0	0	-1	0	0	1	0	0	-1	1	0	0	0	0	-1	-1	1	-1	1	-1	0	1	-1	0	0	-1	-1	0	-1	0	0	0	1	0	-1	1
1011163	1	-1	0	0	0	0	0	0	0	0	0	0	0	0	-1	0	-1	1	0	1	-1	-1	0	0	0	-1	1	0	-1	-1	0	1	-1	-1	1	0	0	0	-1	-1	1	-1	0	-1	-1	0	0	-1	0
1011165	0	1	0	0	0	0	0	1	-1	0	0	-1	-1	-1	0	-1	1	1	1	0	-1	0	1	1	1	1	0	1	0	0	0	1	-1	-1	1	-1	-1	-1	-1	-1	0	0	1	0	1	0	-1	-1	1
1011166	0	0	0	0	-1	0	-1	0	-1	0	-1	0	-1	1	0	-1	1	1	1	0	-1	-1	1	1	0	1	0	1	0	-1	-1	0	-1	1	1	0	-1	-1	0	0	0	0	0	-1	1	1	0	-1	0
1011167	1	-1	0	0	0	1	-1	-1	-1	0	-1	-1	0	0	1	-1	0	1	1	0	-1	-1	-1	1	0	-1	-1	-1	-1	1	-1	1	-1	-1	1	0	-1	0	-1	-1	0	0	0	0	0	0	-1	0	-1
1011169	1	0	0	1	-1	-1	0	0	0	-1	1	-1	0	-1	1	-1	0	1	1	1	0	-1	-1	-1	1	0	-1	0	-1	1	-1	0	-1	0	1	0	-1	-1	-1	-1	-1	0	0	-1	0	1	1	-1	0
1011170	1	-1	0	1	-1	0	0	1	1	0	0	-1	0	0	0	-1	0	1	1	0	-1	-1	-1	0	1	0	-1	-1	-1	0	-1	1	-1	0	1	1	-1	-1	-1	-1	-1	0	1	-1	-1	1	1	-1	0
1011171	1	-1	0	1	0	0	1	0	0	0	-1	-1	-1	1	1	-1	-1	0	1	-1	-1	-1	1	1	1	1	-1	-1	0	1	0	1	-1	-1	1	0	-1	-1	0	-1	0	0	-1	-1	0	0	0	0	-1
1011172	-1	1	0	-1	-1	0	-1	0	-1	0	-1	-1	0	-1	0	0	1	-1	0	0	0	-1	1	0	1	0	-1	-1	-1	1	-1	0	-1	0	1	-1	-1	-1	-1	1	0	1	1	-1	0	1	0	0	0
1011173	1	-1	1	0	0	0	-1	0	-1	-1	0	-1	0	0	-1	-1	1	1	1	1	-1	0	0	0	1	-1	-1	-1	-1	0	-1	0	-1	0	0	0	0	-1	-1	-1	-1	0	1	-1	1	0	0	-1	1
1011174	1	-1	1	0	-1	0	-1	1	0	0	0	0	-1	-1	0	-1	0	1	1	0	-1	0	0	0	1	0	1	-1	0	1	-1	1	0	-1	1	0	0	0	0	-1	1	0	0	0	1	0	0	-1	1
1011175	0	-1	1	1	-1	0	-1	0	0	0	0	-1	-1	-1	0	-1	0	1	1	0	-1	1	0	1	1	0	1	-1	-1	0	-1	1	-1	-1	1	0	-1	0	0	-1	1	0	0	0	-1	0	0	-1	1
1011176	0	0	0	-1	-1	0	-1	0	-1	0	0	-1	0	0	1	-1	1	0	1	-1	-1	-1	1	1	0	1	0	-1	-1	0	-1	1	-1	-1	1	1	-1	0	0	0	0	-1	1	0	1	0	0	0	0
1011177	0	0	1	0	0	0	-1	0	-1	-1	-1	NA	-1	0	1	-1	0	-1	1	-1	-1	0	1	1	1	1	0	-1	-1	0	-1	0	-1	-1	0	1	-1	-1	-1	0	0	-1	0	-1	0	1	0	0	0
1011178	0	0	1	0	-1	0	0	0	0	0	0	-1	0	1	0	0	0	-1	1	-1	1	0	0	1	1	0	1	-1	0	-1	0	0	0	-1	1	-1	-1	-1	-1	0	-1	0	0	0	1	1	0	-1	0
1011179	1	0	0	0	-1	0	0	-1	1	-1	0	-1	-1	0	0	-1	0	0	1	1	0	-1	0	1	0	0	1	0	-1	-1	-1	1	-1	-1	1	-1	-1	-1	0	-1	0	1	0	0	0	0	0	0	1
1011180	1	-1	0	0	-1	0	0	1	-1	-1	-1	0	-1	1	0	-1	1	0	1	0	-1	-1	-1	1	0	-1	0	-1	-1	0	-1	1	0	0	1	1	-1	1	0	0	0	0	0	0	1	1	0	-1	0
1011181	1	1	1	1	-1	1	0	0	0	-1	-1	0	-1	-1	0	0	0	0	1	1	0	-1	0	0	1	-1	0	-1	0	0	-1	1	-1	1	0	-1	0	0	0	0	-1	-1	1	-1	0	0	0	0	1
1011182	1	1	1	1	-1	1	0	-1	1	-1	-1	0	0	-1	0	-1	0	1	1	1	-1	0	1	-1	1	-1	-1	-1	0	0	-1	1	-1	0	1	-1	-1	0	-1	-1	0	0	0	-1	1	0	-1	-1	1
1011183	1	-1	0	0	-1	0	-1	0	-1	-1	-1	0	-1	-1	1	-1	1	-1	1	1	0	-1	0	1	1	0	0	-1	-1	0	-1	1	-1	-1	1	0	-1	1	0	0	-1	0	1	-1	0	1	0	-1	1
1011184	1	1	0	1	-1	0	0	0	0	0	0	-1	0	0	1	0	1	0	0	0	1	-1	0	0	0	-1	-1	-1	0	0	-1	0	-1	1	1	-1	-1	0	0	-1	1	-1	1	0	1	1	-1	-1	0
1011185	1	0	1	-1	1	1	0	0	1	0	0	-1	-1	-1	0	NA	0	0	1	1	1	-1	0	0	1	1	1	-1	-1	0	-1	1	-1	0	1	0	1	-1	-1	-1	-1	0	0	-1	1	1	-1	-1	1
1011188	1	0	0	-1	-1	0	-1	0	0	-1	-1	0	-1	1	1	-1	1	1	1	0	0	-1	-1	0	0	0	-1	0	0	0	-1	0	0	0	0	0	-1	-1	0	-1	0	0	1	0	1	0	-1	1	1
1011191	1	-1	1	1	-1	0	0	-1	-1	-1	1	0	-1	0	0	0	0	1	1	-1	-1	-1	0	1	0	-1	0	-1	-1	1	-1	1	1	-1	1	-1	0	-1	0	-1	1	1	0	0	-1	1	0	-1	1
1011192	1	-1	-1	-1	-1	-1	0	0	1	-1	0	1	0	0	-1	0	0	-1	1	0	0	0	0	1	1	1	0	-1	0	1	-1	0	-1	-1	1	0	-1	-1	0	-1	0	1	-1	-1	0	0	0	-1	-1
1011193	0	-1	-1	1	-1	0	0	0	-1	0	0	-1	-1	1	0	0	0	0	1	1	-1	0	-1	1	1	0	0	-1	-1	-1	-1	1	-1	-1	1	-1	-1	-1	0	-1	-1	0	-1	-1	1	0	0	-1	0
1011194	0	0	0	0	-1	0	0	-1	-1	-1	1	0	-1	0	0	0	-1	1	1	NA	-1	-1	-1	1	0	1	0	-1	0	1	-1	1	-1	-1	1	1	-1	-1	-1	-1	0	0	-1	-1	1	0	0	0	0
1011195	-1	1	0	0	0	0	-1	-1	-1	-1	0	NA	-1	1	0	-1	-1	0	0	-1	-1	-1	0	0	1	1	0	-1	-1	1	1	0	-1	0	1	1	0	-1	-1	-1	0	-1	0	0	0	0	1	0	0
1011197	1	-1	1	-1	0	-1	-1	-1	-1	-1	1	-1	-1	-1	1	0	0	0	1	-1	-1	1	0	0	0	0	1	-1	-1	0	1	0	-1	0	1	-1	-1	-1	0	0	0	1	1	-1	-1	0	0	0	1
1011198	1	-1	1	0	-1	1	-1	1	0	-1	-1	1	0	1	1	-1	1	1	1	0	-1	-1	0	0	-1	0	0	1	0	0	-1	0	-1	-1	1	1	0	0	0	0	-1	0	0	0	1	0	1	-1	0
1011199	1	0	0	0	-1	0	-1	0	0	0	-1	0	0	1	1	-1	1	1	1	0	-1	-1	0	1	-1	-1	0	0	0	0	-1	1	-1	0	1	-1	0	0	0	0	0	0	0	0	1	0	1	1	1
1011200	0	0	1	1	0	1	0	0	0	0	0	-1	-1	0	1	-1	1	0	1	-1	0	0	1	1	1	1	0	NA	0	-1	-1	0	-1	0	1	-1	NA	-1	-1	0	-1	-1	0	-1	0	0	0	-1	0
1011201	0	0	1	1	-1	1	0	0	0	-1	1	0	-1	0	1	-1	1	0	1	0	-1	-1	1	1	1	0	1	NA	-1	1	0	1	-1	0	1	1	NA	-1	-1	-1	0	0	0	0	0	0	0	0	0
1011202	1	-1	-1	-1	-1	0	0	-1	-1	-1	1	0	-1	0	0	-1	-1	0	1	1	0	0	1	0	0	1	0	-1	-1	1	-1	1	-1	-1	1	1	0	0	-1	-1	-1	0	-1	-1	1	1	0	-1	0
1011203	0	-1	0	1	-1	0	-1	0	-1	0	1	-1	-1	-1	1	-1	0	1	0	NA	-1	-1	1	1	1	1	1	-1	-1	1	-1	1	-1	0	1	0	-1	-1	0	0	0	1	1	-1	0	0	-1	-1	0
1011204	1	1	1	0	-1	1	1	-1	0	0	0	0	-1	0	-1	0	-1	0	-1	0	0	0	0	0	0	-1	1	0	-1	0	0	1	-1	0	1	0	1	0	-1	-1	0	-1	-1	0	-1	0	-1	-1	0
1011205	1	1	0	0	-1	0	1	-1	0	0	0	0	-1	1	-1	0	-1	0	-1	0	-1	-1	0	0	0	-1	1	-1	0	-1	-1	1	-1	0	1	0	1	0	-1	-1	0	-1	0	-1	-1	0	0	-1	-1
1011207	1	0	-1	-1	0	-1	0	-1	0	0	-1	0	-1	1	0	-1	0	1	1	0	-1	-1	0	1	1	0	-1	-1	-1	0	-1	1	-1	-1	1	0	-1	-1	0	-1	0	0	-1	-1	0	1	0	-1	0
1011208	0	0	0	0	-1	1	0	-1	0	0	0	-1	-1	1	0	0	-1	1	-1	0	0	-1	-1	1	1	-1	0	0	0	1	0	1	-1	-1	1	0	0	1	-1	0	0	-1	0	0	0	1	-1	-1	1
1011209	0	1	0	0	-1	-1	1	-1	0	-1	0	0	-1	1	0	0	-1	1	0	0	-1	-1	-1	0	1	0	0	0	0	1	0	1	-1	-1	1	0	0	-1	-1	0	0	-1	0	1	0	1	0	-1	0
1011210	0	0	1	0	0	0	0	-1	-1	0	-1	0	0	1	0	-1	1	-1	1	-1	-1	-1	-1	1	0	1	0	-1	-1	-1	1	0	-1	-1	0	0	-1	-1	-1	-1	0	-1	0	-1	0	0	0	0	-1
1011211	1	-1	1	0	0	0	-1	-1	-1	0	0	0	-1	-1	0	0	0	0	1	-1	-1	1	0	0	0	1	1	-1	0	0	-1	1	0	-1	1	-1	0	-1	-1	-1	0	0	0	0	0	1	0	-1	1
1011213	1	0	0	0	-1	1	-1	-1	-1	-1	1	0	0	0	-1	0	1	0	1	-1	0	0	1	1	1	0	0	-1	-1	0	-1	1	-1	-1	1	1	0	-1	-1	-1	0	-1	0	0	0	1	1	0	-1
1011214	1	-1	1	1	-1	1	-1	-1	-1	-1	1	-1	0	0	-1	-1	1	-1	1	-1	-1	0	0	1	1	0	1	-1	-1	0	0	0	-1	-1	1	1	-1	-1	-1	-1	-1	-1	0	0	0	0	0	0	0
1011215	1	-1	0	0	0	-1	0	-1	-1	0	1	-1	-1	-1	0	0	0	0	1	0	0	-1	1	0	1	1	1	0	-1	0	-1	1	0	0	1	0	-1	0	-1	-1	-1	0	0	-1	0	0	0	-1	-1
1011216	1	-1	-1	-1	0	1	-1	0	0	-1	0	-1	-1	0	0	-1	1	1	1	1	-1	0	1	1	0	1	0	-1	-1	0	-1	0	-1	-1	1	0	0	0	-1	-1	1	-1	0	-1	0	0	0	-1	-1
1011218	1	-1	0	0	0	0	-1	1	-1	-1	0	0	0	1	0	0	1	0	1	-1	0	-1	0	1	1	1	-1	-1	-1	1	0	0	-1	-1	1	-1	-1	0	0	-1	0	0	-1	-1	1	1	0	-1	1
1011219	1	0	0	0	0	0	0	-1	-1	-1	1	-1	-1	1	1	0	-1	0	1	-1	1	-1	-1	0	0	0	-1	-1	0	0	0	0	0	-1	1	NA	0	-1	0	-1	-1	0	1	0	0	0	0	0	-1
1011220	1	0	0	0	0	0	0	-1	0	-1	1	0	-1	1	1	0	0	-1	1	0	-1	0	0	0	0	0	-1	-1	0	0	0	0	0	-1	1	0	0	-1	0	-1	0	-1	1	0	0	0	1	0	-1
1011221	1	-1	1	-1	-1	0	-1	1	-1	-1	1	0	-1	0	1	0	0	0	1	-1	0	-1	0	-1	0	1	0	-1	0	1	1	1	0	0	1	0	-1	-1	0	0	1	0	0	1	0	0	-1	-1	0
1011222	0	1	0	1	-1	0	-1	0	-1	0	-1	-1	0	0	1	-1	0	-1	0	0	-1	-1	1	1	1	-1	0	-1	-1	1	0	1	-1	0	1	0	-1	0	0	-1	-1	0	1	0	1	1	1	-1	1
1011223	0	0	0	-1	-1	-1	-1	-1	-1	0	-1	0	-1	0	1	-1	1	1	0	-1	-1	-1	1	1	1	0	-1	-1	-1	1	-1	0	0	0	1	0	-1	-1	0	0	-1	0	0	0	1	0	-1	-1	0
1011224	0	-1	1	0	-1	-1	-1	-1	-1	0	-1	1	-1	0	0	-1	1	1	0	1	-1	-1	0	1	1	0	-1	-1	-1	0	-1	1	0	1	1	0	-1	-1	-1	0	0	0	1	0	1	0	-1	0	0
1011225	1	0	0	0	-1	-1	-1	0	-1	0	0	0	0	0	0	0	-1	1	1	-1	0	0	-1	1	0	1	-1	NA	0	0	-1	1	-1	-1	1	0	NA	1	-1	-1	0	0	-1	0	1	0	1	0	1
1011226	1	0	0	0	0	-1	-1	0	0	0	0	1	-1	0	0	0	-1	-1	1	-1	0	-1	-1	1	1	1	0	0	0	0	-1	0	-1	-1	1	-1	0	1	-1	-1	-1	0	0	-1	NA	-1	1	-1	1
1011227	0	-1	0	-1	-1	0	0	0	1	-1	0	0	0	0	-1	0	1	-1	1	0	-1	-1	0	0	1	-1	-1	-1	0	-1	0	0	0	-1	1	0	0	-1	0	-1	0	0	0	-1	0	-1	0	-1	0
1011228	0	0	1	-1	-1	-1	-1	1	1	-1	0	0	1	1	0	-1	-1	-1	1	0	-1	-1	-1	0	1	0	0	0	0	0	-1	0	-1	0	1	-1	0	0	0	-1	1	0	1	-1	1	-1	0	-1	0
1011229	0	1	0	-1	-1	-1	-1	0	-1	-1	-1	1	0	1	1	0	1	0	1	1	0	-1	1	0	0	-1	-1	-1	-1	0	-1	0	-1	-1	1	1	-1	-1	-1	0	0	-1	1	0	1	0	0	0	0
1011230	0	1	0	0	0	-1	-1	0	-1	0	-1	0	0	1	1	-1	0	0	1	-1	-1	-1	1	0	1	1	0	-1	-1	1	-1	0	-1	-1	0	0	-1	0	-1	-1	-1	0	1	-1	1	0	1	-1	-1
1011231	1	0	1	0	-1	1	1	-1	0	-1	-1	-1	0	0	0	-1	1	1	-1	1	-1	-1	0	1	1	1	1	0	-1	1	0	1	0	-1	1	1	0	0	0	-1	1	1	0	0	0	1	-1	-1	1
1011232	1	-1	-1	0	-1	0	-1	0	0	-1	0	1	-1	1	-1	0	0	0	1	-1	0	-1	0	1	0	-1	-1	-1	-1	-1	-1	1	-1	-1	1	0	1	0	0	-1	0	0	1	0	1	1	0	-1	0
1011234	1	-1	-1	0	0	-1	0	0	0	-1	1	-1	0	0	-1	NA	1	-1	1	1	-1	-1	-1	1	1	1	-1	-1	-1	1	0	0	0	-1	0	NA	-1	-1	0	-1	0	1	0	-1	0	1	0	0	-1
1011235	0	-1	1	1	-1	0	-1	1	0	0	0	0	0	-1	1	0	0	0	1	0	0	-1	0	0	1	0	0	0	-1	0	-1	1	0	0	1	-1	-1	0	-1	0	0	0	0	-1	0	1	1	-1	1
1011237	1	0	1	0	-1	0	1	1	0	-1	-1	-1	0	1	1	-1	0	0	1	0	-1	-1	0	0	0	0	-1	-1	-1	1	-1	1	-1	0	1	0	-1	-1	-1	-1	-1	1	0	-1	0	0	0	-1	0
1011239	1	1	1	-1	-1	0	-1	-1	-1	-1	-1	1	-1	0	0	-1	0	1	1	0	-1	-1	0	1	0	-1	0	1	-1	0	-1	1	-1	0	1	1	-1	0	-1	-1	-1	-1	1	0	1	0	-1	0	0
1011241	1	-1	1	0	0	0	-1	0	-1	0	1	0	-1	1	1	0	1	-1	1	0	0	0	0	1	1	-1	-1	-1	0	1	-1	1	0	-1	1	0	-1	0	-1	0	-1	0	1	-1	0	0	0	-1	0
1011242	1	-1	0	1	0	0	-1	0	0	0	0	-1	0	0	-1	1	-1	-1	1	1	-1	-1	0	1	1	0	0	-1	-1	1	-1	0	0	-1	0	1	0	0	-1	0	-1	0	1	-1	0	1	0	-1	0
1011243	0	0	0	-1	-1	0	0	1	-1	0	NA	NA	0	0	1	-1	0	0	1	0	0	-1	0	0	0	0	1	NA	0	0	-1	0	-1	-1	1	-1	-1	1	-1	-1	0	0	0	-1	0	1	0	0	0
1011244	1	-1	-1	-1	-1	0	1	-1	1	0	0	-1	-1	0	-1	-1	0	0	0	-1	-1	0	0	1	0	-1	0	0	-1	-1	0	1	-1	-1	1	-1	-1	0	-1	-1	0	0	-1	0	0	0	-1	-1	0
1011245	1	-1	-1	-1	-1	0	1	0	1	0	0	0	-1	0	-1	-1	0	1	1	0	-1	-1	0	1	0	0	0	-1	-1	0	0	1	-1	-1	1	0	0	0	-1	-1	0	0	0	-1	0	0	0	-1	-1
1011246	1	-1	0	1	-1	1	0	-1	-1	0	0	-1	0	1	1	-1	1	0	1	-1	0	0	0	1	1	1	0	0	-1	0	0	0	-1	-1	1	1	-1	0	-1	-1	0	0	-1	0	0	0	1	1	-1
1011247	1	0	0	1	0	1	0	-1	-1	-1	1	-1	0	1	0	0	0	0	1	-1	1	-1	0	1	1	0	-1	-1	-1	-1	0	1	-1	-1	1	1	-1	0	-1	-1	0	0	-1	0	1	0	1	0	-1
1011248	0	-1	1	1	-1	1	1	1	-1	-1	-1	0	-1	0	0	-1	-1	0	1	0	-1	0	1	1	1	0	0	1	-1	0	-1	0	-1	0	1	-1	-1	0	0	-1	0	0	1	-1	-1	0	0	-1	0
1011249	-1	-1	0	0	-1	1	-1	0	-1	0	0	-1	0	0	1	-1	-1	-1	1	0	-1	-1	1	1	1	0	0	1	-1	0	-1	0	-1	0	1	-1	-1	0	0	0	0	1	1	0	0	0	1	-1	0
1011251	0	0	-1	-1	-1	0	-1	0	1	-1	0	-1	0	0	-1	0	0	1	1	1	-1	1	0	0	1	0	0	-1	-1	-1	-1	1	-1	-1	1	1	-1	0	0	-1	0	1	1	-1	0	-1	1	-1	0
1011252	1	0	1	-1	-1	0	-1	0	-1	-1	0	-1	-1	0	0	0	0	0	1	1	0	0	0	0	1	0	-1	-1	-1	-1	-1	0	-1	-1	0	1	-1	0	0	-1	0	1	1	NA	0	-1	0	-1	-1
1011253	1	0	0	-1	-1	0	1	-1	1	0	0	-1	0	0	-1	0	-1	1	0	0	0	-1	-1	0	1	1	-1	0	-1	-1	1	0	-1	-1	1	0	0	0	0	-1	0	1	0	-1	0	1	0	-1	-1
1011255	0	0	0	0	0	0	-1	-1	0	-1	0	1	-1	1	1	-1	0	0	1	1	0	-1	0	0	0	-1	-1	-1	0	1	-1	1	-1	0	0	-1	-1	0	0	1	1	0	1	-1	0	-1	-1	0	-1
1011256	1	0	0	-1	-1	1	0	0	1	0	0	-1	-1	0	0	-1	0	1	1	1	-1	-1	-1	1	1	-1	0	0	-1	1	0	0	-1	-1	1	0	-1	0	-1	-1	1	0	-1	0	-1	1	1	-1	1
1011257	1	0	-1	0	-1	1	0	-1	0	-1	1	-1	0	1	0	0	-1	1	1	NA	0	-1	0	1	0	0	0	0	0	0	0	0	-1	-1	0	0	-1	-1	-1	-1	1	-1	0	0	0	1	0	0	-1
1011258	1	-1	1	0	-1	-1	1	-1	1	-1	1	1	-1	0	0	0	0	0	1	-1	-1	0	1	1	1	1	0	-1	-1	0	-1	1	0	-1	1	0	0	0	-1	0	0	0	0	-1	-1	1	0	0	0
1011259	1	-1	1	0	-1	-1	-1	0	0	0	0	0	0	0	0	-1	-1	1	1	-1	-1	-1	-1	-1	0	0	0	-1	0	0	-1	1	1	-1	1	0	0	-1	-1	-1	0	1	-1	-1	1	-1	0	-1	0
1011261	1	1	0	0	0	1	0	-1	1	-1	0	0	0	1	-1	0	0	0	1	1	-1	-1	0	1	1	-1	0	0	0	0	0	0	-1	0	0	-1	1	0	-1	0	0	-1	0	1	0	1	0	0	1
1011263	1	1	1	0	-1	0	1	-1	0	-1	-1	0	0	1	0	-1	1	1	0	-1	0	0	0	1	0	0	1	0	-1	0	0	0	-1	-1	1	1	0	1	0	-1	0	-1	0	0	0	1	0	-1	0
1011265	-1	-1	0	-1	0	0	0	1	-1	0	-1	0	-1	1	0	-1	1	1	1	0	-1	-1	-1	1	1	0	0	-1	-1	0	-1	0	-1	0	1	0	-1	-1	0	-1	-1	-1	1	0	0	-1	-1	1	1
1011266	0	0	1	-1	0	-1	-1	1	-1	0	-1	0	-1	1	0	-1	1	1	1	0	-1	-1	-1	0	0	1	0	-1	0	1	-1	0	-1	-1	1	-1	0	-1	0	0	0	-1	1	-1	1	1	-1	-1	1
1011269	1	0	1	0	-1	-1	0	1	0	0	-1	0	-1	1	1	0	0	0	1	-1	0	-1	-1	1	0	1	0	-1	-1	-1	-1	1	-1	-1	0	-1	-1	0	0	0	0	0	1	-1	1	0	1	-1	-1
1011270	1	-1	-1	0	0	1	0	0	-1	0	-1	0	-1	1	0	-1	1	1	1	0	-1	-1	1	1	-1	0	-1	-1	0	0	-1	0	-1	0	1	0	0	-1	-1	0	0	-1	0	0	0	1	0	-1	0
1011271	0	1	1	1	-1	1	0	1	0	0	0	-1	0	1	0	0	0	0	1	-1	0	0	0	1	1	1	0	-1	0	0	0	0	-1	-1	1	0	-1	0	0	-1	0	0	0	-1	1	1	-1	0	0
1011272	1	-1	0	1	-1	0	-1	1	-1	-1	0	0	-1	-1	1	0	-1	1	1	0	-1	-1	0	0	1	1	0	-1	0	1	-1	1	0	0	1	0	1	-1	-1	-1	0	0	0	0	1	1	-1	-1	0
1011273	1	-1	1	1	-1	0	-1	0	1	-1	-1	-1	-1	-1	1	-1	0	1	1	0	-1	-1	0	1	1	0	0	-1	-1	1	-1	1	-1	0	1	0	-1	0	0	-1	-1	1	-1	-1	-1	1	0	-1	1
1011274	0	-1	0	0	-1	1	0	0	-1	0	-1	NA	-1	0	1	-1	-1	1	0	1	0	0	1	1	1	0	1	1	-1	0	-1	1	-1	0	1	-1	-1	-1	-1	0	0	0	1	-1	-1	0	-1	-1	1
1011277	1	0	0	1	-1	-1	-1	0	0	-1	1	0	0	1	0	0	0	1	1	1	-1	0	-1	0	1	0	0	NA	-1	0	-1	1	-1	-1	1	1	NA	0	-1	-1	0	1	1	-1	1	0	0	-1	-1
1021001	1	1	0	1	-1	0	-1	1	-1	0	-1	-1	0	0	-1	0	0	-1	1	-1	-1	0	1	1	0	-1	0	0	0	0	-1	1	-1	0	1	-1	0	-1	-1	-1	1	-1	0	-1	0	1	-1	-1	0
1021002	1	0	1	0	0	0	0	-1	-1	0	-1	-1	-1	1	0	-1	-1	0	0	-1	-1	-1	1	1	1	-1	0	0	-1	0	-1	1	-1	0	1	-1	0	-1	-1	-1	0	-1	0	-1	0	1	0	-1	0
1021003	1	-1	1	0	0	-1	0	1	-1	0	0	-1	-1	-1	-1	-1	1	0	1	-1	-1	0	1	0	1	0	0	-1	0	1	0	1	-1	0	0	0	-1	-1	-1	-1	0	0	0	0	1	1	-1	-1	1
1021005	1	0	0	0	-1	1	1	-1	0	-1	-1	0	0	1	0	-1	0	1	1	0	0	0	0	1	1	-1	1	1	-1	0	1	1	-1	-1	1	-1	-1	1	-1	-1	-1	0	0	0	0	0	0	-1	1
1021006	1	1	0	-1	0	0	1	0	0	-1	-1	-1	-1	1	0	0	0	1	1	-1	-1	-1	-1	1	1	1	0	-1	-1	1	-1	0	-1	-1	1	0	0	0	-1	0	-1	-1	-1	0	-1	1	1	-1	-1
1021009	-1	0	0	0	-1	0	0	0	0	-1	0	-1	-1	0	1	-1	-1	1	1	-1	-1	-1	1	0	0	0	0	-1	0	1	-1	0	-1	-1	1	-1	-1	0	-1	-1	1	-1	1	-1	1	1	0	-1	0
1021010	1	-1	0	0	-1	0	0	0	0	0	-1	-1	0	0	1	0	1	-1	1	0	NA	-1	1	1	0	-1	-1	0	-1	1	-1	1	-1	1	0	0	-1	0	-1	-1	-1	-1	0	0	0	1	1	-1	1
1021011	0	-1	0	-1	-1	-1	1	-1	1	0	0	0	-1	0	0	-1	1	1	0	0	-1	-1	0	1	1	1	-1	1	-1	-1	0	1	0	-1	1	-1	0	-1	-1	-1	NA	0	0	0	-1	1	1	-1	1
1021012	1	-1	1	1	-1	-1	1	-1	-1	0	0	0	-1	-1	0	-1	1	0	1	0	-1	-1	0	-1	1	1	0	-1	-1	1	-1	1	-1	0	1	0	-1	0	-1	-1	-1	0	0	-1	0	-1	0	-1	1
1021013	1	-1	1	1	-1	0	-1	-1	0	-1	1	0	-1	-1	0	-1	0	-1	1	0	-1	-1	1	1	1	0	0	-1	-1	0	-1	0	-1	0	1	0	0	0	-1	-1	-1	-1	1	-1	-1	-1	0	-1	1
1021014	0	0	0	0	-1	1	0	-1	-1	0	-1	0	0	1	1	-1	0	-1	1	1	0	-1	0	0	0	0	-1	-1	0	0	0	1	-1	0	1	0	-1	0	0	0	-1	1	0	0	0	0	0	-1	1
1021015	0	0	1	0	-1	0	0	-1	-1	-1	0	1	0	1	1	-1	1	0	0	1	0	0	0	0	0	-1	-1	-1	0	0	0	0	-1	0	0	0	0	0	-1	-1	-1	0	1	-1	0	0	1	-1	0
1021020	1	-1	0	0	-1	-1	-1	0	-1	-1	-1	-1	1	0	0	-1	0	1	1	1	-1	0	-1	0	0	0	-1	-1	0	0	0	0	-1	0	0	1	0	0	-1	-1	0	1	-1	-1	0	1	0	-1	1
1021022	0	0	0	-1	-1	0	0	0	1	-1	0	0	0	0	-1	-1	1	0	0	0	-1	-1	0	1	1	0	1	0	0	0	1	1	0	-1	0	1	1	0	-1	-1	-1	0	0	1	0	0	0	-1	0
1021025	1	0	1	-1	-1	0	0	-1	0	-1	0	0	-1	0	0	-1	1	0	1	0	-1	-1	0	1	1	0	-1	0	0	0	0	0	-1	0	1	-1	-1	0	-1	0	-1	-1	0	-1	0	1	-1	-1	1
1021026	1	1	0	-1	-1	1	0	-1	0	-1	0	0	-1	0	0	-1	0	0	1	0	0	-1	-1	1	1	1	0	-1	-1	-1	0	0	-1	0	1	-1	-1	-1	0	-1	-1	-1	0	-1	0	1	0	-1	0
1021028	1	0	1	0	-1	-1	-1	0	-1	-1	1	0	0	0	0	-1	0	0	1	1	-1	-1	0	0	1	-1	0	-1	-1	-1	-1	0	-1	0	NA	NA	1	1	0	-1	0	0	1	0	1	0	0	-1	0
1021029	1	-1	0	-1	-1	-1	-1	0	1	0	0	1	-1	1	0	0	0	0	1	1	-1	-1	-1	0	1	0	-1	-1	-1	-1	0	0	-1	0	-1	0	1	0	0	-1	0	0	1	0	1	-1	1	0	1
1021030	0	0	1	1	0	0	0	0	0	-1	1	0	-1	0	0	0	1	-1	1	0	-1	1	1	-1	-1	1	0	-1	-1	1	0	0	-1	-1	1	0	0	-1	0	-1	0	1	1	-1	1	0	0	-1	1
1021031	1	-1	1	0	-1	-1	0	0	-1	0	1	-1	-1	0	0	-1	0	0	1	-1	0	1	0	1	1	0	0	-1	0	1	-1	1	-1	-1	1	0	0	0	0	-1	-1	1	-1	-1	1	0	0	-1	0
1021032	1	1	1	1	-1	-1	-1	0	0	-1	0	NA	-1	-1	1	-1	0	0	1	0	-1	-1	0	1	0	1	0	0	-1	0	-1	1	-1	0	1	0	0	-1	-1	-1	-1	1	0	-1	1	0	0	0	1
1021033	1	0	1	1	-1	0	0	-1	0	0	1	-1	0	0	1	-1	0	-1	1	0	-1	0	1	0	0	0	0	NA	-1	0	-1	0	-1	0	1	NA	NA	0	-1	-1	-1	1	1	0	0	0	-1	-1	1
1021034	1	-1	0	0	0	0	1	0	0	-1	-1	-1	-1	1	0	0	-1	0	1	-1	-1	-1	-1	1	1	1	0	-1	0	1	-1	0	-1	-1	1	-1	0	0	0	0	0	0	-1	0	-1	1	0	-1	0
1021035	1	1	0	0	0	0	1	0	0	0	-1	-1	-1	1	1	-1	0	0	0	0	NA	0	0	1	0	0	0	0	-1	0	0	0	-1	0	0	NA	-1	-1	-1	-1	0	-1	1	1	1	1	-1	-1	0
1021036	1	0	1	-1	-1	-1	0	0	0	-1	0	0	-1	0	0	0	1	0	1	0	-1	-1	0	0	-1	0	1	-1	-1	0	-1	1	-1	-1	1	0	-1	0	-1	-1	0	1	0	NA	0	0	-1	0	1
1021039	0	-1	1	0	0	-1	0	-1	-1	-1	1	0	-1	0	1	0	0	0	1	-1	-1	0	0	1	1	1	0	NA	-1	0	-1	1	-1	-1	0	0	NA	-1	-1	-1	0	0	0	0	0	0	-1	0	1
1021041	1	-1	0	0	-1	-1	-1	-1	-1	0	0	-1	0	0	1	-1	1	0	1	0	0	-1	1	-1	1	0	-1	NA	-1	1	-1	0	-1	0	1	0	NA	0	-1	-1	-1	-1	0	0	0	0	-1	-1	1
1021042	0	-1	1	1	0	-1	-1	1	0	0	0	0	1	0	1	-1	0	1	1	0	-1	0	-1	1	1	0	-1	-1	-1	1	-1	1	-1	-1	0	0	-1	1	0	-1	0	0	-1	-1	0	1	0	-1	0
1021043	1	-1	0	1	0	-1	-1	0	0	0	0	-1	1	1	0	0	-1	0	1	0	-1	-1	-1	1	1	0	-1	-1	0	1	-1	0	-1	-1	1	1	0	1	-1	-1	0	1	0	-1	0	1	1	-1	-1
1021044	0	0	1	0	-1	0	0	1	-1	0	0	-1	-1	0	0	-1	0	0	1	0	0	-1	-1	0	1	0	0	0	0	1	-1	1	0	0	1	-1	1	0	0	0	0	1	0	0	0	0	-1	-1	0
1021045	0	-1	1	0	0	0	-1	0	0	-1	1	0	0	1	0	-1	-1	0	1	0	0	-1	-1	1	1	1	-1	0	0	1	-1	1	0	-1	1	0	-1	0	0	0	0	1	0	-1	0	-1	1	0	0
1021047	0	0	0	0	0	0	0	0	0	0	-1	-1	-1	1	0	0	0	0	-1	0	0	-1	0	0	1	-1	0	0	0	0	-1	1	-1	-1	0	0	-1	0	-1	-1	0	1	0	0	0	0	0	-1	0
1021048	1	-1	1	0	0	1	0	0	0	0	-1	-1	-1	1	0	0	1	0	1	0	0	-1	-1	0	0	0	1	0	-1	0	0	1	-1	-1	0	-1	0	0	0	-1	0	0	0	-1	-1	0	-1	-1	-1
1021049	1	-1	1	1	-1	0	-1	0	-1	-1	1	-1	-1	0	1	0	0	0	1	-1	0	1	1	0	-1	-1	1	-1	0	1	0	1	0	-1	1	-1	0	0	0	-1	1	1	-1	0	-1	1	0	0	1
1021050	1	-1	1	0	-1	0	0	0	-1	0	1	-1	-1	0	1	-1	1	1	1	0	0	0	1	1	1	0	1	NA	0	1	0	0	0	-1	1	0	NA	0	0	-1	1	0	0	-1	-1	0	-1	0	0
1021051	1	0	1	1	0	0	0	-1	-1	-1	0	-1	0	-1	1	-1	1	1	1	0	0	-1	-1	1	1	-1	0	NA	-1	1	-1	1	-1	0	1	-1	NA	0	-1	-1	-1	-1	0	-1	1	-1	0	-1	1
1021053	1	0	1	0	0	0	-1	0	-1	-1	0	-1	-1	0	-1	0	0	-1	0	0	-1	-1	0	-1	0	-1	0	NA	-1	1	0	0	0	-1	1	0	NA	-1	-1	-1	1	1	1	-1	0	1	-1	-1	0
1021054	1	0	1	0	-1	0	0	1	-1	-1	1	-1	-1	0	-1	0	0	0	0	-1	0	0	1	0	0	0	1	-1	0	1	1	1	0	0	0	0	-1	-1	0	-1	1	0	0	0	0	1	0	-1	0
1021056	1	0	0	0	0	0	1	0	0	0	0	0	-1	-1	1	-1	0	0	1	1	0	1	0	1	1	0	1	NA	-1	0	-1	0	-1	-1	1	1	NA	-1	-1	-1	0	-1	0	0	0	0	0	-1	1
1021057	1	0	1	-1	1	0	0	-1	-1	0	0	-1	-1	1	1	-1	0	1	1	0	-1	1	0	0	1	0	0	-1	0	0	0	0	-1	0	1	0	0	-1	0	-1	-1	0	-1	-1	0	0	-1	-1	0
1021058	1	-1	1	-1	0	0	1	-1	0	0	0	-1	-1	1	1	-1	0	1	1	0	0	0	1	1	0	1	1	1	0	0	0	1	-1	-1	1	0	-1	-1	-1	-1	0	0	0	-1	-1	0	-1	-1	1
1021059	1	0	1	0	-1	-1	0	0	0	0	1	-1	-1	0	1	-1	0	1	1	1	-1	0	1	1	1	1	0	-1	0	NA	0	1	-1	-1	1	1	0	0	0	-1	0	0	-1	0	-1	1	-1	-1	1
1021060	1	-1	0	-1	-1	0	0	0	0	-1	0	0	-1	1	1	-1	1	1	1	0	-1	0	0	1	1	1	0	-1	-1	1	0	0	0	-1	1	1	-1	0	0	-1	0	-1	0	0	-1	0	-1	-1	0
1021061	1	0	0	0	-1	-1	-1	0	-1	0	1	0	0	0	0	0	0	1	1	-1	0	-1	0	1	1	0	0	0	-1	0	-1	1	-1	-1	1	0	0	1	-1	-1	0	0	0	-1	1	-1	0	0	0
1021062	1	-1	0	1	-1	-1	0	1	-1	0	1	-1	-1	0	1	-1	NA	0	1	0	-1	NA	-1	1	1	0	0	-1	0	0	-1	1	-1	-1	1	NA	0	0	-1	-1	-1	0	-1	-1	0	0	0	0	0
1021063	0	-1	0	-1	0	-1	NA	0	0	0	0	-1	0	1	1	-1	0	-1	1	1	-1	0	-1	1	1	0	-1	-1	0	0	0	1	-1	-1	0	0	-1	NA	-1	-1	-1	1	-1	-1	0	0	1	-1	-1
1021064	0	0	-1	0	0	-1	-1	1	1	0	0	0	-1	1	1	0	0	0	1	-1	0	0	0	1	1	0	-1	-1	0	1	-1	0	-1	-1	1	0	-1	0	0	-1	-1	1	1	-1	1	1	0	-1	1
1021066	1	-1	-1	0	0	-1	-1	0	-1	-1	1	1	-1	1	-1	0	0	0	1	-1	0	1	-1	1	1	-1	-1	-1	0	1	-1	0	-1	-1	0	1	-1	0	0	-1	-1	1	-1	-1	0	1	0	-1	0
1021067	1	-1	-1	-1	-1	-1	0	0	0	-1	1	1	0	1	0	-1	0	-1	1	0	-1	0	-1	1	1	-1	-1	0	-1	0	-1	1	-1	0	0	0	0	-1	0	-1	-1	1	-1	-1	0	0	0	-1	0
1021068	1	0	1	0	-1	-1	0	-1	-1	0	1	-1	0	0	1	-1	0	1	1	0	-1	1	0	0	0	0	0	-1	-1	0	1	1	-1	-1	1	0	0	-1	0	-1	-1	0	0	0	0	1	-1	-1	1
1021069	1	0	1	0	-1	0	0	-1	1	0	1	0	0	-1	1	-1	0	1	1	1	0	-1	0	1	0	0	0	NA	0	1	1	1	-1	0	1	0	NA	0	-1	-1	0	-1	0	1	0	1	-1	0	-1
1021070	1	0	0	-1	-1	-1	0	0	-1	-1	0	0	0	0	0	0	1	-1	1	0	-1	0	0	1	0	0	-1	-1	NA	0	-1	1	-1	-1	1	1	-1	0	0	-1	-1	0	0	0	NA	0	1	-1	1
1021071	1	0	0	0	-1	0	-1	0	-1	-1	0	-1	-1	1	0	0	0	0	1	-1	0	-1	0	1	0	0	-1	-1	0	0	-1	0	-1	0	0	0	0	0	-1	0	0	0	1	0	NA	1	1	-1	1
1021072	1	1	-1	-1	-1	1	0	0	0	0	-1	-1	-1	1	0	-1	-1	0	0	1	0	0	0	1	1	0	-1	0	0	0	0	0	-1	0	1	0	0	0	0	-1	0	0	0	0	0	1	1	-1	-1
1021073	1	-1	0	0	-1	0	0	0	0	0	-1	0	0	0	0	-1	0	1	1	-1	-1	-1	0	1	1	0	0	-1	-1	1	1	1	-1	0	1	1	0	-1	0	-1	0	0	-1	-1	0	1	1	-1	0
1021074	1	-1	1	-1	-1	0	-1	0	1	-1	1	0	-1	0	0	0	1	-1	1	NA	1	1	0	0	1	-1	-1	NA	0	0	0	1	-1	-1	0	-1	NA	0	-1	0	1	1	1	0	1	0	0	-1	0
1021075	0	0	0	1	0	0	0	0	-1	-1	0	-1	-1	0	-1	0	0	1	0	NA	1	0	-1	0	1	1	0	NA	-1	1	-1	0	0	-1	1	1	NA	0	-1	0	1	-1	1	0	1	1	-1	0	-1
1021077	1	-1	0	0	-1	1	0	1	1	-1	-1	-1	0	0	1	-1	0	0	1	1	-1	-1	0	0	1	0	-1	-1	-1	1	-1	1	-1	0	1	1	-1	-1	-1	-1	-1	0	-1	-1	0	1	1	-1	0
1021078	1	1	0	1	-1	-1	-1	-1	0	-1	1	-1	0	-1	1	-1	1	0	1	1	-1	-1	0	0	1	0	-1	-1	0	0	-1	1	-1	0	1	-1	-1	-1	-1	-1	0	-1	-1	-1	0	0	-1	0	0
1021079	1	0	1	0	0	0	1	0	0	-1	1	-1	-1	0	1	-1	1	1	1	0	-1	-1	-1	1	1	1	0	0	0	1	0	0	-1	-1	1	1	0	-1	0	0	0	1	-1	0	-1	1	0	0	0
1021080	1	1	1	0	-1	0	1	0	-1	-1	1	-1	-1	1	1	-1	1	1	1	-1	-1	-1	-1	1	1	1	0	0	0	0	0	0	-1	-1	1	1	0	0	-1	0	-1	0	-1	-1	0	1	0	0	1
1021081	1	0	0	0	0	0	1	0	-1	-1	1	-1	0	1	0	0	0	0	1	-1	-1	-1	0	0	1	1	0	-1	-1	0	0	0	-1	-1	1	0	-1	0	0	-1	-1	-1	-1	0	0	1	0	0	-1
1021083	1	1	1	0	-1	1	0	-1	0	0	0	0	0	0	-1	-1	-1	0	-1	0	-1	-1	0	0	1	1	0	0	-1	0	0	1	-1	0	1	0	0	1	0	-1	-1	-1	0	1	-1	0	0	-1	1
1021084	0	1	1	0	-1	-1	0	-1	0	0	0	0	-1	1	0	0	-1	0	0	-1	-1	0	0	0	1	0	0	NA	-1	-1	0	1	-1	-1	1	-1	NA	0	-1	-1	-1	0	0	0	-1	0	1	-1	1
1021085	-1	-1	-1	1	0	1	0	-1	-1	-1	-1	0	-1	0	-1	0	0	0	1	-1	0	-1	0	1	0	1	-1	-1	0	-1	1	0	-1	-1	1	-1	-1	0	-1	-1	-1	0	1	1	0	1	0	-1	-1
1021086	1	1	1	1	0	0	0	0	-1	0	1	-1	0	0	1	0	0	1	1	1	1	-1	1	-1	0	1	0	-1	0	0	0	0	0	0	1	-1	-1	-1	-1	-1	-1	0	-1	-1	0	0	0	0	0
1021087	1	-1	1	1	0	0	0	1	-1	-1	0	0	1	0	1	-1	1	-1	1	1	1	-1	0	-1	1	-1	0	NA	0	0	0	0	-1	0	1	-1	NA	-1	-1	-1	-1	-1	0	-1	1	1	0	0	1
1021089	1	0	0	-1	0	1	0	-1	0	-1	-1	-1	-1	0	-1	-1	0	1	1	-1	-1	-1	-1	0	1	0	1	NA	-1	0	1	1	-1	-1	0	0	NA	0	0	0	-1	-1	0	1	0	0	0	-1	1
1021090	1	-1	0	0	-1	1	1	-1	0	0	0	-1	-1	0	0	0	1	1	0	NA	0	-1	0	0	1	0	0	NA	-1	0	-1	1	-1	-1	1	1	NA	0	0	-1	1	-1	-1	0	-1	1	1	-1	0
1021091	1	1	1	0	-1	0	1	0	0	0	-1	0	0	0	1	-1	1	0	1	0	-1	0	0	1	1	0	-1	-1	-1	0	-1	1	-1	0	1	0	-1	-1	0	-1	-1	1	-1	-1	1	1	0	-1	0
1021093	1	0	0	1	-1	0	-1	0	0	0	0	0	0	0	-1	0	-1	-1	1	0	1	0	0	0	0	0	0	-1	-1	1	-1	0	-1	-1	0	1	-1	0	-1	-1	0	0	1	-1	1	1	1	0	-1
1021094	1	0	0	0	-1	0	-1	0	0	0	1	-1	1	0	-1	0	-1	-1	1	-1	0	-1	0	0	0	0	-1	-1	-1	0	-1	0	-1	-1	0	1	0	0	0	0	-1	0	0	-1	1	0	1	-1	0
1021095	0	-1	0	1	-1	-1	-1	-1	1	-1	-1	-1	-1	-1	0	0	0	-1	1	1	0	-1	0	0	1	0	0	-1	-1	1	-1	0	-1	0	1	0	0	-1	-1	0	-1	-1	0	-1	0	0	0	0	0
1021096	0	-1	0	-1	-1	0	1	-1	1	0	0	-1	-1	0	0	0	0	1	1	1	-1	0	1	1	1	1	0	-1	-1	0	-1	1	-1	-1	1	0	0	-1	-1	0	0	-1	-1	-1	0	1	0	-1	-1
1021097	1	0	1	0	-1	0	-1	-1	-1	-1	0	0	-1	-1	1	-1	0	0	1	-1	-1	-1	-1	1	1	0	1	0	-1	NA	-1	1	0	-1	1	-1	0	0	0	-1	0	0	1	-1	0	0	0	0	1
1021098	1	0	1	0	0	-1	-1	0	-1	-1	0	0	-1	-1	1	0	1	-1	1	-1	-1	0	0	1	-1	-1	0	-1	-1	1	0	0	-1	-1	1	-1	-1	0	-1	-1	0	0	0	0	0	0	0	0	1
1021099	1	1	1	0	0	1	0	-1	-1	0	0	-1	-1	0	0	0	1	1	1	0	-1	-1	0	1	1	1	1	0	-1	-1	-1	1	-1	0	1	0	0	-1	0	-1	0	0	0	0	0	1	-1	-1	-1
1021100	1	1	0	0	-1	1	1	-1	0	-1	-1	-1	0	1	0	0	0	1	0	-1	-1	-1	0	1	1	1	0	1	0	0	-1	1	-1	0	1	-1	0	0	0	-1	1	1	0	1	0	1	0	-1	-1
1021103	-1	-1	1	0	0	1	0	-1	0	-1	-1	0	0	0	1	0	-1	0	1	0	0	0	1	0	1	0	0	-1	0	0	0	0	-1	-1	1	0	0	-1	-1	-1	NA	-1	1	-1	0	0	-1	1	0
1021104	1	0	0	0	1	1	0	-1	-1	-1	0	0	-1	1	-1	0	0	0	1	0	-1	-1	0	0	1	0	-1	-1	0	0	-1	1	-1	0	1	-1	-1	-1	-1	-1	-1	-1	1	0	1	0	0	-1	0
1021105	1	-1	1	0	0	0	0	0	0	-1	0	0	-1	0	0	-1	0	0	1	1	-1	0	0	1	0	0	-1	0	-1	NA	-1	0	-1	-1	0	0	1	0	0	-1	0	1	-1	-1	0	1	1	-1	1
1021106	1	-1	1	-1	-1	0	0	0	0	-1	0	1	1	0	0	-1	-1	-1	1	1	0	0	0	1	0	0	0	0	0	1	-1	0	-1	0	0	0	0	1	-1	-1	-1	1	0	-1	0	0	1	-1	1
1021107	1	-1	1	0	0	0	0	-1	1	-1	1	1	0	0	1	0	1	1	0	-1	-1	-1	-1	0	0	0	0	0	0	-1	-1	1	-1	0	1	0	-1	-1	0	-1	0	1	0	-1	0	1	-1	0	-1
1021108	1	-1	0	NA	-1	0	-1	0	0	-1	1	0	-1	-1	1	0	0	0	1	0	0	-1	-1	1	0	0	0	NA	0	1	0	0	-1	-1	1	-1	NA	0	-1	-1	0	0	0	0	-1	1	0	-1	1
1021109	0	-1	1	1	-1	0	-1	-1	0	0	0	-1	0	1	1	-1	1	0	1	1	0	-1	1	1	1	1	0	0	0	0	-1	1	0	1	1	0	-1	0	-1	-1	-1	1	0	-1	1	-1	1	-1	0
1021110	0	-1	1	1	-1	0	0	0	-1	0	1	-1	-1	1	1	-1	1	1	1	0	-1	-1	1	0	1	-1	0	0	0	0	-1	1	0	1	1	0	-1	0	-1	-1	-1	1	0	-1	0	-1	0	-1	0
1021111	0	0	-1	0	-1	0	0	0	1	0	-1	-1	-1	0	0	-1	1	0	1	0	0	-1	-1	1	1	1	0	-1	0	0	-1	1	-1	0	1	-1	-1	0	0	-1	0	0	0	0	0	1	1	-1	1
1021112	0	1	0	0	-1	-1	0	0	1	0	0	-1	-1	0	0	0	0	0	1	1	0	-1	0	1	1	0	-1	NA	-1	1	-1	0	-1	0	1	0	NA	-1	0	-1	1	0	0	0	0	1	1	-1	0
1021114	1	0	0	0	0	1	1	1	0	-1	1	-1	-1	0	0	0	-1	0	1	-1	-1	1	0	1	1	0	0	-1	-1	1	-1	0	-1	-1	1	NA	-1	-1	-1	-1	0	0	0	0	1	0	0	0	0
1021115	1	-1	0	0	0	1	1	-1	-1	-1	-1	0	0	1	1	-1	0	0	1	0	0	0	1	0	0	1	-1	-1	-1	1	-1	1	-1	-1	1	0	0	-1	-1	-1	-1	-1	0	-1	0	0	1	-1	-1
1021116	-1	-1	-1	0	0	1	-1	-1	-1	-1	-1	0	-1	1	1	0	-1	0	0	0	1	-1	0	0	0	1	-1	NA	0	1	0	1	-1	-1	1	-1	NA	-1	-1	-1	0	-1	1	0	-1	1	0	-1	-1
1021117	1	0	0	1	0	0	0	0	0	-1	0	-1	-1	0	0	0	0	0	1	1	1	-1	1	0	1	0	0	-1	-1	0	-1	1	-1	0	1	0	0	1	0	-1	-1	-1	0	0	1	-1	0	-1	1
1021119	1	-1	0	0	-1	1	0	-1	0	0	-1	-1	-1	0	0	-1	-1	1	0	-1	-1	0	-1	1	1	0	-1	0	-1	1	-1	1	-1	-1	1	0	0	-1	0	-1	-1	0	-1	-1	0	1	-1	0	-1
1021120	1	-1	1	0	-1	0	0	-1	0	0	-1	-1	-1	1	0	0	0	1	-1	0	-1	0	-1	1	1	1	0	0	-1	0	0	1	-1	-1	0	-1	-1	0	-1	-1	-1	0	-1	-1	0	1	0	0	0
1021122	1	-1	NA	1	0	0	-1	1	-1	0	0	0	-1	-1	-1	-1	-1	0	1	-1	0	0	0	0	0	-1	1	-1	0	1	1	0	0	0	1	-1	1	-1	-1	-1	1	1	1	-1	0	0	-1	-1	1
1021123	1	-1	0	-1	-1	0	0	1	-1	-1	0	0	1	1	1	-1	0	1	1	0	0	0	0	0	1	0	0	NA	0	0	-1	1	-1	-1	0	-1	NA	-1	0	-1	0	0	0	-1	1	1	1	-1	-1
1021124	1	-1	-1	-1	-1	0	0	1	0	-1	0	1	0	1	0	0	-1	0	1	0	-1	-1	0	1	1	0	0	-1	0	-1	-1	0	-1	-1	1	-1	0	-1	-1	-1	0	0	0	-1	1	0	1	-1	0
1021125	0	0	1	1	-1	1	0	1	1	0	0	-1	0	1	1	-1	1	0	1	0	0	-1	0	0	1	0	-1	-1	0	1	-1	0	-1	NA	1	0	-1	-1	-1	-1	0	0	0	-1	1	-1	0	-1	1
1021126	1	0	1	1	-1	0	0	0	1	-1	-1	NA	0	-1	1	-1	1	0	1	0	NA	-1	0	1	1	0	-1	-1	0	0	-1	0	-1	0	1	1	-1	-1	-1	-1	0	1	-1	-1	NA	-1	1	-1	1
1021127	1	-1	0	0	1	0	0	0	0	-1	0	NA	-1	-1	0	-1	0	1	0	-1	0	0	-1	1	1	1	1	-1	0	NA	-1	0	-1	0	1	1	0	0	0	-1	1	1	0	-1	-1	1	-1	-1	0
1021129	0	0	0	0	0	0	0	0	0	0	0	-1	-1	0	0	-1	0	1	1	1	-1	0	0	1	1	1	1	0	-1	-1	0	0	-1	0	1	-1	0	1	-1	-1	0	0	-1	-1	-1	1	1	-1	-1
1021131	1	0	1	-1	1	-1	0	-1	-1	0	0	-1	-1	1	1	-1	0	0	1	0	-1	0	0	1	1	0	1	0	0	0	-1	0	-1	-1	1	1	-1	-1	-1	-1	-1	0	0	-1	0	1	0	-1	-1
1021132	1	0	1	-1	1	0	0	-1	-1	-1	0	0	-1	-1	0	-1	1	1	1	1	-1	-1	0	1	1	0	1	NA	0	1	-1	0	-1	-1	1	NA	NA	-1	0	-1	-1	1	-1	0	-1	1	0	-1	-1
1021133	1	-1	1	-1	-1	0	0	0	0	-1	1	-1	-1	1	1	-1	-1	-1	1	0	0	0	-1	1	0	-1	-1	-1	0	-1	-1	1	-1	0	0	0	1	1	0	-1	-1	1	0	0	1	0	0	-1	1
1021135	1	-1	0	0	-1	-1	-1	1	0	0	0	0	-1	1	1	-1	-1	-1	1	0	0	0	-1	1	1	0	0	0	0	0	-1	0	-1	-1	1	1	0	-1	-1	-1	-1	1	-1	-1	0	1	1	-1	0
1021136	1	-1	-1	1	-1	-1	-1	1	-1	-1	1	0	0	1	0	0	1	-1	1	1	-1	0	-1	1	1	1	0	-1	-1	0	-1	0	-1	-1	0	0	0	0	-1	-1	0	1	0	-1	0	1	1	-1	-1
1021137	1	-1	1	0	-1	-1	-1	0	1	0	0	0	-1	1	1	-1	1	1	1	0	1	0	0	1	0	1	0	-1	0	1	-1	0	0	-1	0	-1	-1	-1	0	-1	-1	1	1	0	1	0	1	0	0
1021138	0	-1	1	-1	-1	-1	-1	0	1	-1	0	NA	0	1	1	-1	1	0	0	0	-1	0	0	1	1	0	-1	-1	0	0	-1	1	0	-1	0	0	0	-1	-1	-1	0	1	-1	-1	1	0	0	0	1
1021139	1	-1	0	0	-1	0	0	0	0	0	0	0	1	0	1	-1	1	1	1	0	0	-1	0	1	1	1	-1	-1	0	1	-1	0	-1	0	1	0	-1	0	-1	0	-1	-1	1	0	1	1	0	-1	0
1021140	1	-1	0	0	-1	0	0	0	-1	-1	0	-1	-1	0	1	-1	1	0	1	0	-1	-1	-1	0	1	0	-1	-1	0	0	-1	1	-1	0	1	0	-1	0	-1	0	-1	-1	0	-1	-1	1	0	-1	0
1021141	1	-1	0	1	-1	-1	-1	0	0	-1	1	NA	-1	0	0	-1	0	0	1	0	0	-1	0	1	0	1	0	-1	0	1	0	0	0	-1	1	0	0	-1	0	-1	0	1	0	0	1	1	-1	0	0
1021142	0	-1	0	0	-1	1	0	1	0	0	0	-1	-1	0	0	-1	-1	0	1	-1	0	-1	0	0	-1	0	1	-1	-1	1	0	1	-1	-1	1	0	-1	-1	0	-1	0	0	-1	-1	0	0	-1	0	0
1021143	0	0	0	1	0	0	-1	-1	-1	-1	1	0	0	1	1	-1	0	1	1	-1	0	-1	1	1	0	1	1	-1	0	1	0	0	-1	-1	1	0	-1	-1	-1	-1	1	-1	1	0	0	1	1	0	0
1021144	0	0	-1	1	-1	1	1	0	-1	-1	1	0	0	1	0	0	0	1	1	-1	0	0	0	1	1	1	1	-1	-1	1	0	0	-1	-1	1	1	-1	-1	-1	-1	-1	-1	1	0	1	1	1	0	0
1021145	1	-1	0	1	0	-1	0	0	0	-1	1	1	-1	0	0	0	-1	0	1	1	-1	-1	-1	0	0	1	-1	-1	0	-1	0	1	0	-1	0	0	1	0	-1	-1	0	0	1	-1	0	1	1	-1	0
1021148	1	0	1	1	0	0	-1	0	0	0	0	-1	-1	0	0	-1	-1	0	1	-1	0	1	1	1	1	0	0	-1	0	0	0	0	0	-1	1	1	-1	-1	-1	0	-1	0	1	0	NA	0	0	0	0
1021149	0	0	0	0	-1	0	0	-1	-1	-1	1	-1	-1	0	1	0	-1	0	1	0	0	0	-1	0	0	0	0	-1	-1	1	-1	0	-1	-1	1	-1	0	-1	-1	-1	1	1	0	0	1	0	-1	0	0
1021151	1	0	1	0	-1	-1	0	0	1	-1	1	NA	-1	0	1	-1	0	1	1	-1	-1	0	-1	0	1	1	1	0	-1	0	-1	1	0	-1	0	0	0	-1	-1	-1	1	1	0	-1	-1	1	0	-1	0
1021152	1	-1	0	0	-1	0	0	-1	-1	0	0	-1	-1	-1	-1	0	1	0	1	0	-1	0	0	0	1	0	1	0	0	1	-1	0	-1	-1	1	-1	-1	-1	-1	-1	0	1	-1	0	0	1	-1	-1	0
1021153	1	-1	0	0	-1	0	-1	1	0	0	0	-1	-1	-1	-1	0	1	-1	0	0	-1	0	-1	0	1	0	0	-1	0	1	0	0	0	-1	0	-1	0	-1	0	-1	0	0	1	-1	0	0	0	-1	1
1021154	1	0	1	-1	0	0	1	0	1	0	0	0	-1	0	-1	0	0	0	0	1	0	-1	0	0	0	-1	0	0	-1	1	0	0	0	-1	1	0	0	0	0	-1	0	-1	0	-1	0	0	0	-1	1
1021156	1	-1	0	1	0	1	1	-1	0	0	0	-1	1	1	0	0	1	0	1	0	-1	-1	-1	-1	1	0	0	-1	-1	1	-1	1	-1	0	1	0	-1	-1	-1	-1	-1	1	0	-1	0	0	-1	-1	1
1021158	1	-1	1	-1	0	0	0	0	-1	-1	1	0	0	-1	1	0	0	0	1	1	0	0	1	1	1	1	0	-1	0	0	0	1	0	-1	1	0	0	-1	-1	-1	-1	0	0	-1	-1	0	0	-1	1
1021159	1	0	1	-1	0	0	1	0	0	-1	1	0	0	0	0	0	1	1	0	0	-1	-1	0	1	0	0	0	NA	-1	0	-1	1	0	-1	1	0	NA	0	-1	-1	0	-1	0	-1	-1	0	0	-1	-1
1021161	1	0	1	0	0	-1	0	-1	0	-1	1	0	-1	0	1	-1	1	0	1	1	-1	1	0	1	1	1	0	NA	-1	-1	0	1	-1	0	1	0	NA	0	-1	-1	-1	0	0	0	-1	0	-1	0	0
1021164	1	-1	1	-1	0	0	0	0	0	0	0	-1	-1	1	1	-1	0	-1	1	-1	0	0	-1	1	1	0	-1	0	0	1	-1	1	-1	-1	0	0	0	0	0	-1	0	0	0	-1	0	0	0	-1	-1
1021165	1	0	1	0	1	0	-1	-1	0	0	0	-1	-1	1	1	-1	0	-1	1	-1	-1	-1	-1	1	1	-1	0	-1	-1	1	-1	1	-1	-1	1	-1	-1	0	-1	0	0	-1	-1	-1	-1	1	0	0	-1
1021166	0	-1	0	0	0	0	0	-1	0	0	0	0	-1	0	0	-1	1	1	1	0	0	-1	0	1	1	1	0	0	-1	0	0	1	-1	0	1	0	0	0	0	-1	-1	1	-1	0	-1	1	0	-1	-1
1021167	0	-1	0	-1	0	0	0	0	0	0	0	0	-1	-1	0	-1	1	0	1	0	0	0	0	1	1	1	0	0	0	0	0	1	-1	-1	1	0	1	0	0	-1	1	1	0	1	-1	1	-1	0	-1
1021168	1	-1	0	-1	0	-1	0	0	0	0	-1	0	-1	1	0	-1	1	0	1	-1	-1	-1	0	1	0	1	-1	-1	-1	1	0	1	-1	-1	1	-1	1	-1	-1	-1	-1	-1	0	1	-1	1	0	-1	0
1021170	1	-1	0	1	1	1	0	0	-1	0	-1	0	-1	1	0	0	0	-1	1	-1	0	0	1	1	0	0	-1	-1	-1	-1	0	1	-1	-1	0	-1	-1	-1	-1	-1	0	0	0	0	-1	0	0	0	-1
1021171	0	0	1	1	0	0	1	0	-1	-1	0	-1	0	1	0	-1	0	0	0	-1	0	-1	0	0	1	0	0	-1	-1	0	-1	0	-1	0	1	1	0	-1	-1	-1	-1	-1	1	0	-1	0	-1	-1	-1
1021172	0	1	1	1	0	0	-1	0	-1	-1	0	NA	1	0	0	0	0	1	1	-1	0	1	-1	0	1	0	0	-1	-1	0	-1	0	0	-1	1	0	-1	-1	-1	-1	-1	-1	1	0	0	0	0	0	-1
1021173	0	-1	1	-1	1	1	1	-1	1	-1	1	0	-1	0	1	-1	0	0	1	0	0	-1	1	1	1	1	0	0	-1	-1	-1	0	-1	-1	0	0	1	-1	0	-1	-1	-1	-1	-1	0	0	0	-1	0
1021176	1	-1	0	0	0	1	1	0	1	0	1	0	-1	-1	0	-1	0	0	1	0	-1	1	-1	1	1	1	1	0	0	0	0	1	-1	-1	1	1	0	-1	-1	-1	1	0	-1	0	-1	1	-1	0	-1
1021178	1	0	1	-1	-1	0	1	0	1	0	0	-1	-1	1	-1	-1	1	0	1	0	-1	-1	0	1	0	-1	0	NA	-1	0	-1	1	-1	0	1	-1	NA	0	-1	0	0	-1	-1	-1	0	1	0	-1	0
1021179	1	-1	0	-1	-1	-1	1	-1	1	0	0	0	-1	1	-1	-1	0	0	0	0	-1	-1	0	1	0	0	-1	0	-1	-1	-1	1	-1	-1	1	-1	1	0	0	-1	0	-1	-1	-1	0	1	0	-1	0
1021180	1	0	1	0	-1	-1	0	0	0	0	0	NA	1	1	-1	-1	1	0	0	0	-1	-1	-1	1	1	1	0	-1	-1	-1	0	0	-1	-1	1	0	1	0	-1	-1	1	0	1	-1	1	0	0	-1	0
1021181	1	0	0	0	0	0	-1	1	0	0	0	-1	-1	-1	0	-1	1	1	1	-1	-1	0	0	0	0	0	0	NA	-1	1	0	0	-1	-1	1	0	NA	-1	0	-1	0	1	-1	0	0	0	0	-1	1
1021182	1	0	0	-1	0	0	0	-1	1	-1	1	-1	-1	1	0	-1	0	0	1	0	0	-1	0	1	1	1	1	-1	-1	0	-1	0	-1	-1	1	1	1	-1	-1	-1	0	-1	-1	-1	-1	0	-1	-1	-1
1021183	1	0	0	-1	0	0	0	-1	0	-1	1	0	-1	0	0	-1	0	1	1	-1	0	1	1	0	1	1	0	-1	-1	-1	0	1	-1	0	1	1	1	-1	-1	-1	0	0	-1	0	-1	0	-1	-1	-1
1021184	1	0	0	-1	-1	0	-1	0	-1	-1	0	-1	0	0	1	-1	-1	1	1	-1	0	0	0	0	1	0	0	NA	0	1	-1	0	0	-1	1	-1	NA	-1	0	-1	0	0	-1	0	1	-1	0	0	1
1021185	1	-1	0	0	-1	0	-1	-1	-1	0	1	-1	0	0	1	-1	0	0	1	-1	-1	-1	1	1	0	-1	1	-1	0	1	-1	0	-1	-1	1	-1	-1	-1	0	-1	0	0	-1	0	0	-1	0	0	0
1021186	1	1	1	1	-1	0	0	-1	0	-1	0	-1	0	1	0	-1	1	0	1	0	-1	-1	0	1	1	0	0	-1	0	1	-1	0	-1	0	1	0	0	-1	-1	-1	-1	0	0	-1	1	1	1	-1	1
1021187	1	1	1	1	0	0	1	0	-1	0	1	-1	0	0	0	-1	1	0	1	1	0	0	0	0	1	0	0	-1	0	0	-1	0	-1	0	1	1	0	-1	-1	-1	-1	1	-1	-1	1	1	0	-1	1
1021188	1	0	1	0	0	0	1	-1	-1	0	0	-1	-1	1	1	-1	0	1	1	0	-1	0	1	1	0	0	0	1	0	1	0	0	-1	-1	1	0	-1	-1	-1	0	-1	-1	0	-1	-1	0	-1	-1	0
1021189	1	1	1	0	0	-1	1	0	-1	0	0	NA	-1	0	1	-1	0	0	1	0	-1	-1	1	1	1	0	0	0	0	NA	-1	0	-1	0	1	0	0	-1	-1	0	-1	0	0	0	-1	0	-1	-1	0
1021190	1	0	1	0	0	0	0	-1	1	0	1	-1	-1	1	1	0	1	0	1	1	-1	-1	1	1	1	0	0	-1	-1	-1	1	1	-1	-1	1	0	-1	-1	-1	-1	0	0	0	0	0	1	0	-1	0
1021191	1	1	0	0	-1	-1	0	0	0	0	0	0	-1	0	1	0	1	0	1	0	0	0	1	1	0	1	0	-1	0	0	-1	0	-1	-1	1	0	-1	-1	-1	-1	-1	0	-1	1	0	1	-1	-1	-1
1021192	0	0	1	-1	-1	-1	1	-1	0	-1	-1	-1	0	0	-1	-1	0	0	0	-1	-1	-1	-1	0	1	0	-1	NA	-1	1	0	1	-1	-1	1	0	NA	-1	0	-1	1	0	0	-1	-1	1	0	-1	0
1021193	0	1	0	-1	-1	1	0	-1	0	-1	-1	-1	0	0	-1	0	1	0	-1	0	-1	-1	0	0	1	0	-1	-1	-1	1	0	1	-1	-1	1	-1	0	0	-1	-1	0	0	0	0	-1	1	0	0	0
1021196	1	0	-1	-1	-1	-1	0	-1	0	-1	0	-1	0	0	0	-1	1	1	0	0	-1	-1	-1	1	1	1	1	0	-1	1	-1	0	0	0	1	1	0	-1	0	-1	1	0	0	0	0	1	-1	-1	-1
1021197	1	-1	0	-1	-1	-1	0	-1	0	-1	0	-1	-1	0	-1	-1	0	1	1	0	-1	-1	0	1	1	1	-1	-1	-1	1	0	0	-1	-1	1	0	0	0	-1	-1	1	0	-1	-1	0	1	-1	-1	1
1021198	1	0	0	1	-1	-1	0	0	-1	0	0	0	1	1	-1	0	-1	0	1	0	-1	-1	0	1	0	1	0	NA	0	0	0	1	-1	-1	0	1	NA	0	0	-1	1	0	0	-1	1	1	1	-1	0
1021199	1	0	1	0	0	-1	0	0	1	-1	1	0	-1	-1	1	0	0	1	1	NA	-1	0	0	1	1	1	1	NA	-1	1	-1	1	-1	-1	1	1	NA	-1	-1	-1	-1	1	-1	-1	0	1	-1	0	0
1021200	1	-1	1	0	-1	-1	0	0	1	-1	1	1	-1	0	1	0	0	1	1	0	-1	0	0	1	1	1	0	-1	0	0	-1	1	-1	-1	1	0	0	-1	0	-1	-1	0	-1	-1	0	1	-1	0	-1
1021202	1	-1	0	0	-1	1	-1	0	-1	0	0	0	0	0	1	0	-1	0	1	0	-1	-1	-1	0	1	1	0	-1	0	NA	-1	NA	0	-1	1	0	0	0	-1	0	0	0	-1	0	-1	0	-1	-1	1
1021203	0	-1	1	1	-1	0	-1	1	-1	-1	1	0	0	1	0	-1	-1	0	1	1	-1	0	0	1	1	0	0	NA	0	1	-1	1	-1	-1	0	1	NA	-1	0	-1	-1	1	0	-1	0	1	1	-1	0
1021205	1	0	0	0	-1	-1	0	-1	0	0	-1	-1	-1	0	0	-1	0	1	1	NA	-1	0	0	1	1	0	-1	0	-1	0	-1	NA	-1	-1	1	0	-1	-1	0	-1	0	1	0	0	-1	0	-1	0	1
1021206	1	0	1	0	-1	0	0	-1	0	0	0	-1	-1	0	0	-1	1	1	0	NA	-1	0	0	1	1	-1	0	NA	-1	1	-1	1	0	-1	1	0	NA	-1	0	-1	-1	0	0	0	-1	0	-1	0	1
1021210	1	0	-1	1	-1	1	0	0	0	-1	1	-1	0	1	-1	0	0	-1	1	-1	-1	0	-1	1	1	1	-1	NA	-1	1	0	1	-1	-1	1	-1	NA	-1	-1	-1	-1	-1	0	-1	1	0	0	0	0
1021211	1	-1	1	0	0	-1	0	0	1	0	-1	0	0	1	0	0	0	-1	1	0	-1	0	1	1	1	0	0	-1	0	0	-1	1	-1	0	0	-1	0	-1	0	-1	-1	-1	1	-1	-1	0	1	-1	0
1021213	0	-1	0	1	0	0	-1	-1	0	-1	0	0	-1	0	1	1	-1	0	1	0	-1	0	0	0	1	0	-1	0	0	-1	0	0	-1	-1	1	1	0	0	-1	-1	0	0	0	-1	-1	1	0	-1	-1
1021214	0	0	0	1	-1	0	-1	0	0	-1	-1	0	1	1	0	NA	0	0	1	-1	0	-1	-1	1	1	0	-1	0	0	0	0	0	0	-1	1	NA	-1	0	-1	-1	-1	0	0	0	0	NA	1	-1	0
1021215	0	0	0	1	0	0	-1	-1	0	0	0	-1	0	1	1	0	0	-1	0	0	1	-1	1	0	1	0	1	-1	-1	0	0	0	-1	-1	1	0	-1	-1	-1	-1	0	0	1	NA	0	0	0	-1	0
1021216	0	1	0	0	0	0	1	0	1	-1	0	1	-1	1	0	0	0	1	1	-1	0	1	1	0	1	1	1	0	-1	-1	-1	0	0	0	1	0	-1	0	0	-1	-1	-1	0	0	0	1	-1	0	1
1021217	1	0	0	1	-1	1	1	-1	1	0	0	-1	-1	-1	0	-1	0	0	1	0	-1	-1	-1	-1	1	-1	0	NA	0	0	-1	1	0	0	1	-1	NA	0	-1	-1	0	0	0	-1	1	1	0	-1	1
1021220	1	-1	0	1	0	1	0	1	0	-1	-1	-1	0	1	0	-1	1	0	1	1	-1	-1	-1	0	1	0	-1	NA	0	0	-1	1	-1	1	0	-1	NA	-1	-1	-1	0	0	0	-1	0	0	-1	0	0
1021221	0	0	1	-1	0	-1	0	-1	0	0	1	NA	0	-1	1	-1	0	1	1	0	-1	0	0	0	1	0	0	0	0	0	-1	0	-1	-1	1	1	-1	0	0	-1	-1	-1	-1	-1	0	1	-1	-1	1
1021222	1	-1	1	-1	0	0	0	-1	1	-1	0	1	0	0	1	-1	1	0	1	-1	-1	1	0	0	1	1	1	NA	0	0	0	1	-1	-1	1	1	NA	0	0	-1	0	0	0	0	0	1	-1	-1	1
1021225	1	0	1	0	-1	0	-1	1	0	0	0	-1	-1	1	1	NA	1	1	1	0	NA	0	-1	1	1	0	0	-1	NA	0	-1	1	-1	0	1	0	-1	1	-1	0	0	1	0	0	1	-1	0	-1	1
1021226	0	-1	1	1	-1	0	0	-1	0	0	1	-1	1	0	1	-1	0	-1	1	1	-1	-1	0	1	1	-1	-1	0	-1	0	-1	0	-1	0	1	-1	-1	0	-1	-1	-1	1	0	0	0	-1	1	-1	0
1021227	1	-1	1	1	-1	0	0	0	0	-1	0	0	1	1	1	-1	0	0	1	1	0	-1	1	1	1	-1	-1	0	-1	0	-1	1	-1	0	1	0	-1	0	-1	-1	-1	-1	1	0	0	0	0	-1	0
1021228	1	-1	1	0	1	0	1	0	-1	-1	1	-1	-1	0	1	-1	0	0	1	-1	0	-1	1	1	1	1	0	0	0	1	-1	1	-1	-1	1	0	-1	-1	0	-1	1	1	-1	0	0	1	-1	-1	0
1021229	1	0	1	0	1	0	1	-1	0	-1	1	0	-1	0	1	-1	0	1	1	-1	0	0	1	1	1	1	0	NA	0	0	0	0	-1	-1	1	0	NA	0	0	-1	0	0	-1	0	0	1	-1	-1	1
1021234	1	0	-1	0	-1	-1	-1	0	0	-1	0	0	-1	0	1	0	0	1	1	1	-1	-1	-1	1	1	0	-1	-1	0	-1	-1	1	0	-1	1	1	-1	1	0	-1	-1	0	0	-1	1	0	0	-1	1
1021235	1	0	NA	1	-1	-1	-1	0	0	-1	0	NA	0	0	0	0	0	0	1	-1	NA	0	-1	1	1	0	-1	0	0	0	-1	0	0	-1	0	NA	0	NA	-1	-1	-1	0	1	-1	NA	1	1	-1	0
1021236	0	0	1	0	0	0	0	-1	1	0	1	-1	-1	-1	1	0	0	0	1	1	-1	-1	-1	0	1	1	0	0	-1	0	0	1	0	-1	1	0	0	-1	-1	-1	-1	0	-1	1	0	1	0	-1	1
1021237	1	0	1	-1	0	0	0	-1	0	-1	0	0	-1	1	0	0	1	0	0	-1	-1	0	-1	0	1	0	0	0	-1	0	0	1	-1	0	1	0	0	-1	0	-1	0	0	0	-1	-1	1	-1	-1	1
1021239	1	0	0	0	-1	1	0	-1	1	-1	-1	-1	-1	1	-1	-1	1	1	1	0	-1	-1	0	1	1	0	1	0	-1	1	0	0	-1	-1	1	1	0	0	-1	-1	0	0	-1	0	-1	1	-1	-1	0
1021240	0	1	0	0	1	0	0	0	-1	-1	1	0	0	1	0	0	-1	1	1	-1	-1	-1	1	1	1	0	0	-1	-1	0	0	0	-1	-1	1	-1	-1	-1	-1	0	-1	-1	0	0	1	1	1	-1	0
1021241	1	0	0	1	0	0	0	1	0	-1	1	0	0	1	1	0	0	1	1	-1	-1	0	0	1	1	0	0	-1	-1	0	-1	0	-1	-1	1	0	-1	-1	-1	0	-1	-1	-1	-1	0	0	1	1	0
1021243	1	0	1	0	0	-1	-1	-1	0	-1	1	0	-1	0	1	0	0	0	1	-1	-1	0	1	0	-1	-1	1	0	-1	0	0	0	0	0	1	-1	0	-1	0	-1	0	0	1	0	0	0	0	-1	1
1021245	1	-1	1	0	0	-1	-1	0	0	0	0	-1	-1	0	1	-1	0	0	1	0	0	-1	0	0	0	0	-1	NA	-1	1	-1	1	-1	0	1	0	NA	0	0	-1	0	-1	0	-1	-1	0	1	-1	1
1021246	1	0	0	0	0	-1	-1	1	1	-1	-1	-1	-1	-1	1	0	1	1	1	1	0	-1	0	0	0	-1	-1	-1	0	1	0	1	-1	0	1	1	-1	-1	-1	-1	-1	0	0	-1	-1	0	-1	-1	0
1021248	1	0	1	-1	-1	-1	0	0	-1	-1	0	0	-1	0	0	0	0	0	1	-1	-1	-1	0	-1	0	-1	0	-1	-1	0	-1	0	-1	-1	0	0	-1	-1	-1	-1	1	0	1	-1	0	1	-1	-1	1
1021249	0	0	1	0	-1	1	0	-1	-1	0	1	-1	-1	-1	0	-1	0	0	1	0	0	NA	0	0	1	0	1	1	-1	0	NA	1	-1	-1	1	NA	0	-1	-1	-1	0	-1	0	0	0	1	-1	-1	0
1021250	0	1	0	0	0	1	0	-1	-1	-1	1	0	-1	0	0	0	0	0	1	0	0	0	1	0	1	0	1	1	-1	0	0	1	-1	-1	1	1	1	-1	-1	-1	-1	0	0	1	0	1	-1	-1	1
1021251	1	-1	0	0	0	0	-1	0	-1	0	0	0	-1	1	1	0	0	-1	1	0	-1	0	-1	0	0	0	0	-1	0	0	-1	0	-1	-1	1	-1	-1	0	0	-1	1	1	1	-1	1	-1	0	-1	0
1021254	1	-1	0	-1	-1	0	-1	1	0	-1	0	1	0	0	1	0	0	0	1	0	0	0	0	1	0	0	0	-1	-1	-1	-1	1	0	-1	1	0	-1	0	-1	-1	0	NA	1	0	NA	0	1	-1	1
1021255	1	-1	1	0	-1	-1	0	1	NA	0	0	-1	1	0	1	0	0	-1	1	-1	NA	-1	0	1	0	-1	-1	-1	0	-1	-1	0	0	-1	1	0	-1	-1	0	0	-1	NA	1	0	0	0	1	0	0
1021256	1	0	1	1	-1	0	-1	1	NA	0	0	NA	1	1	0	-1	1	0	1	0	0	0	0	1	1	NA	0	-1	NA	0	-1	NA	0	0	1	0	-1	-1	0	-1	-1	1	0	0	1	1	1	-1	0
1021258	1	0	-1	0	0	1	0	0	0	0	0	0	0	0	-1	0	0	0	1	0	0	-1	1	1	1	0	0	-1	0	0	0	0	-1	0	1	0	0	0	0	-1	0	0	0	0	0	1	-1	0	0
1021259	1	-1	1	0	1	1	0	-1	0	0	0	0	0	1	0	-1	0	0	1	0	NA	0	0	1	1	-1	0	-1	-1	0	-1	0	-1	0	1	0	0	0	0	0	0	0	0	-1	0	1	0	-1	0
1021260	1	0	1	0	-1	1	0	0	1	-1	-1	-1	0	1	1	0	1	0	1	0	-1	-1	1	0	1	1	0	-1	0	0	-1	1	0	0	1	0	-1	0	-1	-1	0	1	-1	-1	0	1	0	-1	0
1021261	1	-1	1	-1	0	0	-1	0	-1	-1	1	0	-1	-1	0	-1	1	0	1	0	-1	1	1	0	1	0	0	-1	0	1	0	0	0	0	1	0	0	-1	-1	-1	1	1	1	-1	-1	-1	-1	0	0
1021262	1	0	0	0	-1	0	0	0	1	0	0	0	-1	-1	0	-1	1	0	1	1	0	-1	1	-1	1	0	-1	-1	0	0	-1	1	-1	0	1	0	-1	0	0	-1	-1	0	1	-1	-1	0	-1	-1	1
1021263	0	1	0	0	-1	1	0	0	1	-1	1	0	-1	-1	0	-1	0	0	1	1	1	0	1	0	1	-1	-1	-1	-1	0	-1	1	-1	0	1	0	-1	-1	-1	-1	0	1	0	-1	0	-1	0	-1	0
1021265	1	0	1	0	0	0	1	-1	1	-1	0	0	-1	0	0	0	1	1	1	1	0	-1	1	0	1	1	0	NA	0	1	-1	1	0	-1	1	NA	NA	0	-1	-1	1	-1	0	0	-1	1	-1	-1	-1
1021266	1	0	1	0	0	-1	1	-1	1	-1	0	0	-1	0	0	0	0	1	0	0	-1	-1	-1	0	0	1	0	0	0	1	-1	0	0	-1	1	0	-1	-1	-1	-1	1	0	-1	1	-1	1	0	-1	0
1021267	1	1	0	-1	0	-1	1	-1	0	0	0	-1	-1	0	0	-1	0	1	1	0	-1	-1	1	0	1	1	1	NA	-1	-1	-1	1	-1	-1	1	0	NA	-1	0	-1	-1	-1	-1	-1	-1	1	-1	-1	0
1021268	1	1	0	0	1	-1	1	-1	0	0	0	-1	-1	1	0	-1	0	1	0	0	-1	0	0	1	1	1	0	0	-1	0	-1	1	-1	-1	1	0	-1	-1	0	-1	0	0	-1	-1	-1	1	-1	-1	0
1021269	1	-1	1	-1	-1	0	-1	1	-1	-1	0	0	-1	1	1	0	-1	0	1	-1	0	1	0	1	1	0	-1	-1	-1	0	-1	0	-1	0	1	0	0	0	-1	-1	-1	1	0	-1	0	0	0	-1	-1
1021270	1	0	0	1	-1	0	-1	0	0	-1	0	0	1	0	0	NA	1	-1	1	1	0	0	0	1	1	1	0	-1	0	0	-1	0	0	-1	1	1	-1	-1	0	-1	-1	0	-1	-1	1	0	1	-1	0
1021275	1	-1	1	0	-1	0	-1	1	0	0	0	0	1	1	-1	-1	1	1	1	0	-1	-1	0	0	0	0	0	-1	0	0	-1	1	0	-1	1	0	-1	0	0	-1	0	1	-1	-1	1	-1	1	-1	-1
1021276	1	0	0	-1	-1	0	0	-1	0	0	0	-1	-1	0	0	-1	0	1	1	0	0	-1	0	-1	0	-1	0	0	0	0	-1	1	-1	0	1	-1	-1	-1	0	-1	1	0	0	1	0	0	-1	-1	0
1021277	1	0	0	0	0	0	0	-1	0	-1	1	-1	-1	0	0	0	-1	1	1	0	0	0	0	-1	-1	-1	0	0	0	0	-1	1	0	0	0	-1	0	-1	-1	-1	1	0	1	0	0	-1	-1	-1	1
1021278	0	-1	0	-1	-1	-1	0	0	0	0	0	-1	0	1	0	1	0	0	1	1	-1	0	0	0	1	0	-1	-1	0	1	-1	1	-1	0	1	-1	-1	0	-1	-1	0	1	1	-1	0	1	0	-1	-1
1021279	0	0	1	0	-1	0	1	1	0	0	0	-1	-1	0	0	0	0	-1	0	0	-1	-1	0	-1	1	0	0	-1	-1	1	-1	1	-1	1	0	0	-1	0	-1	-1	-1	0	-1	-1	0	0	1	-1	0
1021280	0	1	1	0	-1	-1	-1	1	0	-1	0	0	-1	0	0	0	1	0	1	0	0	-1	-1	0	1	0	0	-1	0	1	-1	1	-1	1	1	0	-1	-1	-1	0	-1	0	-1	-1	1	1	1	-1	1
1021281	0	0	1	0	-1	1	-1	0	-1	0	0	-1	0	-1	0	0	0	0	1	-1	-1	-1	-1	0	1	1	0	-1	0	1	0	0	0	0	1	0	-1	0	0	0	1	0	0	0	0	1	0	0	1
1021282	0	1	1	1	-1	0	-1	1	-1	0	-1	-1	0	0	0	0	1	0	0	0	1	0	0	1	1	1	-1	-1	0	1	-1	1	-1	-1	0	0	-1	-1	-1	-1	-1	-1	0	0	1	0	1	0	-1
1021283	1	0	0	0	0	0	0	-1	-1	0	0	0	-1	0	1	0	1	0	1	1	-1	1	-1	1	1	0	0	-1	0	0	-1	1	-1	-1	1	1	0	0	-1	-1	-1	1	0	0	0	0	0	0	0
1021284	1	0	0	1	0	1	0	1	0	-1	1	0	0	0	-1	0	0	0	1	0	0	-1	-1	1	1	0	1	-1	-1	0	0	0	-1	0	1	0	0	-1	-1	-1	0	-1	1	0	0	0	-1	-1	0
1021285	1	0	0	0	-1	0	0	-1	0	0	0	0	-1	1	0	-1	-1	0	0	0	0	0	0	0	0	0	-1	-1	-1	1	1	1	-1	-1	1	0	1	0	-1	-1	1	-1	0	0	0	0	1	-1	-1
1021286	1	0	1	0	-1	1	0	-1	-1	0	0	-1	-1	1	1	-1	0	-1	1	0	0	0	0	1	0	0	0	-1	-1	0	0	0	-1	-1	1	0	-1	-1	-1	0	-1	-1	0	0	0	1	0	0	-1
1021287	1	-1	0	0	0	1	0	-1	0	-1	1	0	-1	-1	0	-1	0	1	1	-1	-1	-1	0	1	1	1	1	0	0	1	0	0	-1	-1	1	0	-1	0	-1	-1	-1	1	-1	0	-1	1	-1	-1	1
1021288	0	-1	1	0	0	0	0	-1	1	0	0	0	-1	-1	1	-1	0	1	0	NA	-1	0	-1	1	1	1	1	NA	0	0	-1	0	-1	-1	1	1	NA	-1	-1	-1	-1	1	-1	0	0	0	-1	0	0
1021289	1	0	0	1	-1	-1	0	0	-1	-1	0	1	0	1	-1	1	-1	0	1	-1	0	0	0	0	0	1	0	-1	0	1	0	0	-1	-1	1	1	0	0	-1	-1	0	0	0	-1	1	0	0	-1	-1
1021291	1	0	1	-1	-1	1	0	0	1	-1	0	0	-1	-1	0	-1	1	1	1	0	-1	0	-1	0	1	1	1	0	-1	0	-1	1	0	-1	1	0	0	-1	-1	-1	1	0	-1	0	-1	1	-1	0	1
1021293	1	0	1	0	-1	0	-1	0	1	-1	1	0	0	0	1	-1	1	0	1	1	1	-1	-1	0	0	-1	0	NA	-1	1	-1	1	-1	0	0	0	NA	-1	0	-1	-1	0	1	-1	0	0	-1	-1	1
1021294	1	1	1	0	-1	0	1	0	1	-1	0	-1	0	0	0	-1	0	0	0	1	-1	-1	0	1	1	1	-1	-1	-1	0	0	0	0	-1	1	0	0	-1	0	-1	0	0	-1	0	0	1	-1	0	1
1021295	1	0	1	0	-1	0	1	-1	1	0	-1	-1	0	0	0	-1	1	0	0	-1	-1	-1	0	1	1	0	-1	-1	-1	0	0	0	-1	-1	0	0	-1	0	0	-1	-1	-1	-1	1	-1	1	0	0	1
1021296	0	0	0	-1	-1	-1	-1	1	0	-1	0	-1	-1	1	0	-1	0	0	1	-1	0	1	0	1	1	-1	-1	-1	0	1	-1	0	-1	0	1	0	-1	0	-1	0	-1	0	0	-1	1	-1	0	-1	0
1021297	1	-1	-1	0	-1	0	0	-1	NA	0	0	-1	-1	1	-1	-1	NA	NA	1	0	-1	-1	0	1	1	0	1	-1	-1	NA	-1	NA	-1	-1	1	0	1	0	-1	0	1	0	-1	0	0	0	0	0	0
1021298	0	0	1	-1	-1	-1	-1	1	0	0	0	0	0	1	0	-1	1	0	1	0	0	0	0	1	1	0	0	0	0	-1	-1	0	-1	0	-1	-1	-1	-1	-1	-1	-1	1	0	-1	1	-1	0	-1	0
1021299	1	-1	0	-1	-1	0	-1	-1	-1	-1	0	0	-1	-1	0	-1	0	-1	1	0	-1	0	1	1	0	-1	1	-1	0	0	-1	1	0	-1	1	-1	1	-1	0	-1	0	0	-1	0	0	0	-1	-1	0
1021300	1	0	1	-1	0	0	0	-1	0	0	0	-1	-1	1	1	0	0	0	1	1	0	-1	1	1	0	1	0	0	0	0	-1	1	-1	-1	1	0	-1	-1	-1	-1	0	-1	-1	0	-1	0	-1	0	0
1021301	1	0	1	0	-1	0	1	0	0	0	0	-1	0	0	1	-1	1	0	1	0	-1	0	0	0	0	0	0	-1	-1	0	-1	0	-1	0	1	0	-1	0	-1	-1	-1	0	1	0	0	-1	0	-1	1
1021302	0	0	1	0	-1	1	0	-1	0	-1	1	0	0	-1	-1	0	1	0	1	NA	-1	0	-1	0	0	1	0	NA	-1	1	0	0	0	-1	1	0	NA	-1	0	-1	1	0	-1	0	0	0	-1	-1	0
1021304	0	1	0	-1	-1	0	1	-1	0	0	0	-1	0	1	1	-1	1	0	1	1	0	-1	0	0	1	1	0	-1	-1	-1	0	1	-1	-1	1	0	-1	-1	-1	0	0	0	0	1	0	1	0	0	-1
1021305	0	-1	1	0	0	-1	0	0	-1	-1	0	0	-1	0	1	-1	1	1	1	-1	0	0	0	0	1	0	0	-1	0	1	-1	0	-1	-1	1	0	0	-1	0	0	0	-1	0	0	0	0	0	-1	0
1021306	1	0	1	0	0	-1	0	0	1	-1	1	-1	-1	0	1	-1	0	1	1	0	0	1	-1	1	1	1	1	0	0	0	0	0	-1	0	1	1	-1	-1	-1	-1	1	-1	-1	0	-1	1	0	0	-1
1021309	1	0	0	1	-1	0	1	0	-1	-1	0	0	0	0	1	0	1	1	1	0	-1	-1	0	1	1	-1	-1	NA	-1	0	-1	1	-1	-1	1	-1	NA	-1	0	-1	0	-1	0	0	0	1	1	0	-1
1021310	0	-1	0	0	0	0	0	0	-1	-1	-1	0	-1	0	1	-1	1	1	1	0	0	-1	0	0	1	-1	-1	0	0	0	-1	0	-1	-1	1	0	-1	-1	-1	-1	1	-1	1	0	-1	1	-1	0	-1
1021312	1	-1	1	1	-1	-1	0	-1	0	0	0	0	-1	-1	-1	0	1	0	1	-1	-1	-1	0	-1	-1	0	0	NA	0	1	-1	0	-1	-1	1	-1	NA	-1	-1	-1	1	1	0	0	-1	0	0	-1	0
1021316	1	-1	1	0	0	-1	-1	1	0	-1	1	0	0	0	0	-1	1	0	1	0	0	0	-1	1	1	1	0	-1	-1	1	-1	0	-1	-1	0	0	0	0	0	-1	0	1	0	-1	0	1	0	-1	0
1021317	1	-1	1	-1	-1	1	1	-1	0	0	0	0	0	1	0	-1	0	1	0	0	-1	-1	0	1	1	0	-1	-1	-1	0	-1	1	0	-1	1	0	-1	0	0	-1	0	0	-1	0	-1	1	1	-1	0
1021318	1	-1	1	0	-1	0	0	-1	0	0	0	0	0	1	-1	-1	-1	1	1	-1	-1	-1	-1	1	1	-1	0	-1	-1	0	0	0	-1	-1	1	1	-1	1	0	-1	1	0	-1	0	-1	1	0	-1	0
1021319	0	1	0	1	0	0	-1	1	-1	0	-1	-1	-1	1	0	-1	1	-1	1	-1	-1	-1	-1	1	1	1	0	NA	0	0	0	0	0	-1	0	-1	NA	0	-1	0	0	-1	0	0	1	1	-1	-1	-1
1021320	1	1	1	1	0	0	-1	1	-1	0	0	-1	-1	1	1	-1	0	0	1	-1	-1	-1	-1	1	1	0	1	-1	-1	0	-1	0	0	-1	1	-1	-1	-1	-1	-1	1	0	1	0	1	1	-1	-1	-1
1031001	1	0	1	1	0	1	1	-1	0	-1	1	-1	-1	0	1	-1	1	-1	0	1	1	-1	0	0	0	-1	-1	-1	-1	0	-1	0	-1	0	1	0	0	1	0	0	0	0	0	0	1	1	0	0	1
1031002	1	0	1	1	-1	0	1	0	0	0	0	-1	0	0	1	-1	0	0	1	0	-1	-1	0	1	1	1	1	-1	-1	-1	-1	0	-1	-1	1	0	-1	-1	0	-1	0	0	0	1	0	0	1	0	0
1031003	0	-1	0	0	-1	0	0	-1	1	-1	0	-1	-1	1	0	0	1	0	0	0	0	-1	0	0	1	1	-1	-1	0	0	0	1	-1	-1	1	0	-1	-1	0	-1	1	0	0	0	-1	1	-1	0	0
1031004	1	1	-1	0	-1	0	0	0	-1	-1	0	1	0	-1	0	0	0	0	0	0	0	-1	0	0	1	1	-1	-1	0	0	0	1	-1	0	1	-1	-1	0	-1	1	0	-1	0	0	1	1	0	0	0
1031006	1	1	1	0	0	1	0	0	-1	-1	0	-1	-1	0	0	0	0	0	1	0	1	0	0	1	1	0	-1	-1	-1	0	0	1	-1	-1	1	-1	0	-1	0	-1	1	0	-1	0	NA	1	0	-1	0
1031007	1	1	0	0	0	0	0	-1	0	-1	-1	-1	0	0	0	-1	0	-1	1	0	0	0	0	-1	1	-1	-1	-1	-1	1	0	1	-1	0	0	0	-1	0	0	0	-1	-1	1	0	1	-1	0	-1	1
1031008	1	0	0	0	-1	-1	-1	1	1	-1	1	-1	0	1	1	0	1	1	1	0	0	0	0	1	1	-1	-1	-1	0	1	-1	1	0	0	1	0	-1	0	-1	-1	0	1	0	-1	0	0	0	-1	1
1031009	1	1	0	-1	0	1	0	-1	1	0	0	0	-1	0	-1	0	1	1	1	0	0	-1	-1	1	1	-1	-1	0	0	-1	0	1	-1	0	1	-1	0	0	-1	-1	0	1	0	1	0	1	0	-1	1
1031010	1	0	0	-1	-1	1	0	0	1	-1	-1	-1	-1	1	0	-1	1	0	0	1	0	0	-1	0	1	1	1	0	-1	-1	-1	1	-1	0	1	0	1	-1	0	-1	-1	0	0	0	0	1	-1	-1	0
1031011	0	0	0	1	-1	-1	1	0	-1	-1	-1	0	0	-1	0	0	1	0	1	1	1	-1	1	1	1	0	-1	-1	-1	1	-1	0	-1	0	0	0	0	0	-1	-1	-1	-1	1	0	1	0	-1	1	1
1031012	0	0	-1	0	-1	-1	0	0	-1	-1	-1	0	-1	0	0	0	0	0	1	0	0	-1	1	0	1	0	-1	0	0	1	-1	0	-1	0	1	-1	-1	-1	-1	0	-1	-1	1	-1	1	1	0	0	1
1031013	0	1	1	-1	-1	-1	1	0	0	-1	-1	-1	-1	0	0	0	1	0	0	1	0	-1	0	1	1	1	0	0	-1	0	0	1	0	-1	1	0	-1	0	0	-1	0	-1	0	0	0	1	-1	-1	0
1031014	1	-1	1	-1	-1	1	0	-1	0	-1	0	-1	-1	0	0	0	1	1	0	1	0	-1	-1	0	0	0	0	-1	-1	0	-1	0	0	0	1	0	-1	-1	-1	0	0	-1	0	0	-1	1	0	0	-1
1031015	1	0	0	1	-1	1	-1	-1	-1	-1	-1	-1	0	0	0	0	0	1	1	0	0	0	0	0	1	-1	0	-1	-1	0	0	0	-1	0	0	0	-1	-1	-1	-1	0	0	-1	-1	0	0	-1	-1	0
1031016	1	0	1	-1	-1	-1	0	0	-1	-1	-1	1	-1	-1	1	-1	1	0	1	0	0	-1	0	1	1	1	-1	-1	0	0	-1	0	-1	0	1	0	-1	0	-1	1	-1	0	1	-1	0	1	-1	0	1
1031017	1	1	0	0	-1	-1	1	0	-1	0	-1	0	0	1	1	-1	1	1	1	-1	-1	0	0	1	0	0	0	-1	0	-1	0	0	-1	0	1	0	-1	-1	-1	0	-1	0	0	0	1	1	-1	0	0
1031019	1	0	0	0	-1	-1	-1	1	-1	-1	0	0	-1	-1	1	-1	0	0	1	0	0	0	0	1	0	1	-1	-1	0	0	-1	1	-1	1	1	0	-1	0	-1	0	-1	-1	0	0	0	1	0	1	0
1031020	1	0	-1	0	-1	-1	-1	-1	-1	0	0	-1	0	0	1	-1	0	1	1	0	-1	0	0	1	0	0	0	0	0	-1	-1	0	-1	1	1	0	-1	-1	-1	0	-1	-1	1	-1	0	1	0	0	1
1031021	1	0	-1	0	0	0	-1	0	-1	0	-1	0	-1	0	0	-1	0	1	0	1	0	0	0	1	0	1	0	-1	-1	0	-1	1	-1	0	1	0	0	0	-1	0	0	-1	1	-1	0	1	0	0	1
1031022	1	0	0	0	0	0	-1	0	-1	0	0	0	-1	0	0	-1	1	1	1	0	NA	0	0	1	0	1	0	-1	-1	0	-1	1	-1	NA	1	0	0	0	-1	0	-1	0	0	-1	0	1	0	0	0
1031023	1	0	1	0	0	-1	-1	0	0	0	-1	0	-1	1	0	-1	1	0	1	1	0	0	0	1	1	1	-1	-1	0	0	-1	0	-1	0	1	1	0	-1	0	-1	0	-1	0	0	0	1	-1	0	0
1031024	1	0	0	0	-1	-1	0	0	0	-1	0	0	0	0	0	-1	0	0	1	0	-1	0	0	0	1	1	0	-1	0	-1	-1	1	-1	0	1	0	0	-1	-1	-1	-1	-1	0	0	0	1	-1	0	0
1031025	1	-1	0	0	0	0	-1	-1	-1	0	-1	0	-1	0	0	1	-1	0	1	0	0	1	0	0	1	0	-1	-1	-1	1	0	0	0	-1	1	0	0	-1	-1	-1	0	-1	-1	-1	0	0	-1	0	-1
1031026	0	-1	1	0	0	0	-1	0	0	-1	0	-1	-1	0	1	0	-1	-1	1	-1	-1	0	0	0	1	1	0	-1	0	0	-1	1	0	-1	1	0	0	-1	-1	0	1	-1	0	0	0	0	0	-1	0
1031027	1	0	1	0	0	-1	0	0	-1	0	0	-1	0	-1	0	-1	1	-1	1	0	0	-1	0	-1	1	0	-1	-1	-1	1	-1	1	-1	1	1	0	-1	-1	0	-1	0	0	0	0	1	1	-1	-1	1
1031028	1	-1	1	1	0	0	1	0	-1	0	0	-1	0	0	0	-1	1	0	1	0	0	-1	1	0	1	1	-1	-1	-1	1	-1	1	-1	1	0	0	-1	-1	0	-1	-1	0	-1	0	0	1	0	-1	1
1031030	1	0	0	0	0	-1	1	0	-1	-1	0	0	0	-1	1	-1	1	0	1	0	0	-1	-1	1	1	1	0	-1	-1	1	-1	0	-1	0	0	0	-1	0	-1	-1	0	-1	1	0	1	1	-1	0	0
1031031	1	0	0	-1	-1	-1	-1	0	-1	0	-1	1	0	-1	1	-1	1	1	1	-1	-1	0	0	1	0	0	0	-1	-1	-1	-1	0	-1	1	1	0	-1	0	-1	0	-1	-1	1	0	1	1	-1	0	0
1031032	1	0	0	1	-1	0	0	-1	-1	-1	-1	0	-1	0	0	-1	1	0	1	0	0	0	0	0	0	1	0	0	-1	0	-1	1	-1	1	1	0	-1	-1	-1	-1	-1	-1	1	0	1	1	-1	0	0
1031033	1	-1	0	1	0	0	0	1	0	0	0	-1	0	0	0	0	0	0	1	1	-1	-1	1	0	1	-1	0	-1	0	1	-1	1	-1	0	0	1	0	-1	-1	-1	-1	1	0	-1	0	0	1	-1	0
1031035	0	1	1	1	-1	0	-1	-1	0	-1	-1	0	1	0	1	0	1	1	0	1	1	0	-1	0	1	0	-1	-1	0	-1	-1	0	-1	0	0	-1	-1	-1	-1	-1	-1	-1	0	NA	1	0	0	0	0
1031036	1	1	0	1	-1	-1	0	1	-1	0	-1	1	0	0	0	0	0	1	1	0	1	0	0	1	1	0	-1	-1	-1	0	-1	0	-1	0	1	-1	0	-1	-1	1	-1	-1	0	NA	1	0	0	0	0
1031037	0	-1	-1	0	0	1	1	-1	0	0	0	-1	-1	1	1	0	-1	0	1	0	0	-1	-1	1	1	0	0	-1	-1	1	0	0	-1	-1	1	0	-1	0	-1	-1	-1	0	-1	NA	-1	1	0	0	0
1031038	1	-1	1	0	-1	1	0	-1	-1	0	0	-1	0	1	-1	-1	0	0	1	-1	-1	-1	1	1	1	1	-1	-1	0	1	0	0	-1	-1	1	1	-1	-1	-1	-1	0	0	0	-1	0	1	0	0	0
1031039	1	-1	0	0	-1	-1	0	-1	0	-1	-1	-1	-1	0	-1	-1	1	0	1	0	0	0	0	1	1	1	-1	1	-1	0	0	0	-1	-1	1	1	-1	1	-1	-1	0	0	-1	-1	0	1	0	-1	0
1031040	1	0	0	0	0	-1	-1	0	-1	-1	-1	0	-1	1	1	-1	1	0	1	0	1	-1	1	1	1	-1	-1	-1	0	1	-1	1	-1	0	1	1	-1	-1	-1	0	-1	-1	0	-1	1	0	-1	1	1
1031041	1	1	1	0	-1	-1	-1	0	0	-1	0	1	-1	0	1	-1	0	1	1	-1	-1	-1	-1	1	1	0	0	-1	-1	1	-1	0	-1	1	1	-1	-1	0	-1	0	-1	0	0	0	1	0	0	1	1
1031042	1	1	-1	-1	-1	-1	0	1	0	0	0	1	0	-1	1	-1	0	1	1	0	0	-1	1	1	1	0	0	-1	0	-1	-1	1	-1	0	1	0	-1	0	-1	0	-1	-1	0	0	1	1	0	0	1
1031043	1	0	0	1	-1	0	-1	-1	1	-1	1	0	0	-1	0	0	0	0	1	1	-1	0	0	0	0	0	-1	-1	-1	1	-1	0	-1	0	1	-1	0	0	-1	0	-1	-1	-1	NA	1	0	0	-1	0
1031044	1	0	0	1	-1	-1	0	-1	0	-1	0	0	0	-1	0	0	1	1	1	1	0	0	1	1	1	-1	0	-1	-1	0	-1	0	-1	1	1	1	-1	0	-1	0	-1	0	-1	0	0	0	1	-1	0
1031045	1	1	0	0	-1	0	-1	-1	-1	0	0	-1	0	0	1	-1	0	0	0	0	1	-1	1	-1	0	0	-1	-1	-1	1	-1	1	-1	1	1	-1	-1	0	-1	0	-1	-1	1	0	1	0	0	-1	1
1031046	1	1	1	1	-1	0	-1	1	0	0	-1	0	-1	1	1	-1	1	-1	0	0	0	-1	1	1	0	-1	-1	0	0	1	-1	0	-1	1	1	1	-1	1	-1	0	0	0	0	0	1	0	0	-1	1
1031047	1	0	0	1	-1	0	1	1	0	0	0	NA	-1	0	0	-1	0	1	1	1	0	-1	0	0	1	-1	-1	-1	0	1	-1	0	-1	0	1	0	-1	-1	-1	0	-1	0	1	-1	0	1	0	0	0
1031048	0	1	1	0	0	0	1	0	1	0	0	0	-1	0	-1	0	0	0	0	1	0	-1	-1	0	0	0	0	0	-1	0	1	1	0	-1	1	0	0	0	0	-1	-1	0	0	0	0	0	1	-1	-1
1031049	0	0	-1	-1	-1	0	0	0	1	0	0	-1	0	1	0	0	-1	0	1	1	0	-1	0	0	0	1	1	0	-1	0	1	1	0	-1	1	1	1	-1	0	-1	0	0	0	-1	-1	0	0	-1	-1
1031052	1	-1	1	-1	-1	1	0	-1	0	-1	-1	-1	-1	0	0	0	-1	0	0	0	-1	0	0	0	1	-1	0	-1	-1	-1	-1	0	0	-1	1	0	1	-1	0	0	-1	-1	-1	0	-1	0	0	-1	1
1031053	0	0	0	0	-1	-1	-1	0	1	-1	1	NA	-1	-1	1	-1	1	0	1	1	0	-1	0	0	1	0	-1	-1	0	0	-1	1	-1	0	1	1	-1	-1	-1	-1	-1	-1	1	NA	1	0	1	-1	1
1031054	0	-1	0	0	-1	-1	-1	0	0	-1	1	-1	0	-1	1	-1	1	0	1	0	0	0	1	1	1	1	-1	-1	-1	0	-1	1	-1	1	1	0	-1	0	-1	-1	0	-1	1	-1	0	1	1	-1	1
1031055	0	0	1	0	0	0	1	-1	0	0	-1	0	0	1	0	-1	1	0	0	1	0	-1	0	0	1	1	-1	1	-1	1	0	1	-1	-1	0	0	0	-1	0	0	-1	0	0	1	0	1	0	-1	0
1031056	0	1	0	-1	0	0	0	-1	0	0	-1	0	0	1	0	-1	1	0	1	0	-1	-1	0	0	1	0	0	-1	-1	0	0	1	-1	0	1	-1	-1	-1	-1	0	0	-1	0	NA	0	1	-1	0	0
1031057	1	-1	1	0	-1	0	1	-1	-1	0	0	-1	0	0	0	-1	0	0	0	0	0	-1	0	0	1	0	0	-1	-1	0	-1	0	-1	0	1	1	-1	-1	-1	-1	0	1	0	-1	-1	0	0	0	0
1031058	1	1	1	0	-1	-1	0	0	0	0	0	-1	-1	0	0	-1	0	0	0	1	0	-1	0	0	1	0	-1	0	-1	0	0	1	-1	0	1	0	-1	-1	-1	-1	-1	0	0	NA	1	1	0	-1	0
1031059	0	-1	0	0	-1	0	1	1	0	0	-1	-1	0	0	1	0	0	-1	1	0	-1	-1	1	0	0	-1	-1	0	-1	1	-1	1	-1	NA	0	-1	0	0	0	-1	-1	-1	0	NA	NA	1	NA	-1	1
1031060	1	0	0	0	-1	0	1	1	-1	0	0	0	-1	-1	1	0	0	0	1	0	-1	-1	0	1	0	0	-1	0	-1	1	-1	1	-1	1	0	0	0	0	-1	-1	-1	-1	-1	0	0	1	0	-1	1
1031061	1	-1	0	0	-1	0	0	0	0	-1	-1	0	-1	-1	1	0	0	0	1	0	0	-1	1	0	0	0	-1	-1	-1	1	-1	1	-1	1	1	0	0	-1	-1	-1	-1	-1	-1	0	0	0	0	-1	1
1031062	1	0	1	0	-1	1	1	-1	0	0	0	0	0	1	0	0	0	0	0	0	-1	-1	-1	-1	0	0	0	-1	0	0	-1	1	-1	1	1	0	0	1	0	-1	0	-1	0	-1	-1	1	1	-1	0
1031063	1	0	0	0	-1	0	1	-1	1	0	0	-1	-1	1	0	-1	0	0	0	1	-1	-1	-1	0	0	0	0	-1	-1	0	-1	1	-1	1	1	0	0	1	0	-1	0	-1	0	-1	-1	0	0	-1	0
1031064	1	0	1	0	-1	-1	-1	0	0	-1	-1	0	1	1	0	-1	1	0	1	0	0	-1	1	1	1	0	0	-1	-1	0	0	1	-1	0	1	1	0	-1	-1	-1	-1	0	-1	-1	0	0	0	-1	0
1031065	1	0	1	1	-1	0	0	0	-1	-1	1	-1	-1	0	1	-1	1	0	0	0	-1	-1	1	1	1	0	0	-1	-1	0	0	1	-1	0	1	0	0	0	-1	-1	0	-1	1	-1	0	0	-1	-1	0
1031066	1	1	0	0	-1	0	0	0	1	0	0	NA	-1	1	0	-1	1	1	1	-1	-1	-1	0	0	1	-1	1	0	0	-1	-1	1	-1	0	0	-1	-1	0	0	0	0	0	0	0	0	0	-1	-1	1
1031067	1	1	1	0	-1	1	0	-1	1	0	0	-1	-1	1	0	-1	0	1	-1	1	-1	-1	0	1	0	0	0	-1	0	-1	0	1	-1	-1	0	-1	0	0	0	0	1	0	0	1	0	0	0	-1	-1
1031068	1	0	0	0	-1	1	0	-1	0	-1	-1	-1	-1	1	0	-1	0	1	0	1	0	0	-1	1	1	0	0	0	-1	-1	-1	1	-1	0	0	0	0	1	0	-1	-1	0	0	0	0	0	-1	-1	0
1031070	1	0	0	-1	-1	0	0	0	-1	0	-1	0	-1	0	1	-1	0	1	1	0	0	-1	0	1	1	1	0	-1	-1	0	0	1	-1	0	1	0	-1	-1	-1	-1	-1	0	0	-1	1	1	0	0	0
1031071	1	0	1	0	-1	-1	-1	0	0	0	-1	0	0	0	0	-1	0	1	1	1	0	-1	-1	1	1	0	0	-1	-1	1	-1	1	0	0	1	1	-1	-1	0	-1	-1	-1	1	0	1	1	0	0	1
1031072	1	1	1	0	-1	-1	1	-1	0	-1	-1	-1	0	0	0	-1	1	1	0	1	0	-1	0	1	1	-1	-1	0	0	0	-1	0	0	0	1	0	-1	0	0	-1	-1	0	0	1	0	1	-1	1	1
1031073	1	0	1	0	-1	1	0	-1	1	0	0	0	0	1	-1	0	-1	0	1	0	-1	-1	0	0	0	0	1	0	0	1	0	1	-1	-1	1	0	-1	-1	-1	0	0	-1	0	0	0	1	-1	-1	1
1031074	0	-1	-1	0	-1	0	0	0	1	0	-1	0	0	0	-1	-1	-1	0	0	0	-1	-1	0	1	1	0	0	0	0	1	1	1	-1	0	1	0	1	0	-1	0	0	0	0	0	0	1	-1	-1	0
1031075	1	1	0	0	0	1	0	-1	0	-1	0	0	-1	1	0	0	0	0	1	0	0	0	0	1	0	0	0	-1	-1	0	0	1	-1	-1	1	0	-1	0	-1	0	0	-1	1	-1	1	0	0	0	-1
1031076	1	0	-1	0	0	1	0	-1	-1	-1	-1	0	0	1	0	0	1	0	1	0	0	0	-1	1	0	1	0	-1	0	1	0	1	-1	-1	1	-1	-1	0	-1	-1	0	-1	0	-1	0	0	0	1	-1
1031077	0	1	0	1	0	1	-1	-1	-1	-1	0	-1	0	0	0	0	-1	0	1	0	1	0	0	0	0	-1	1	-1	-1	0	0	0	-1	-1	1	0	0	-1	-1	-1	0	-1	-1	-1	1	1	-1	0	0
1031078	0	1	1	1	-1	1	-1	-1	-1	-1	1	-1	0	0	-1	-1	-1	0	1	0	0	0	1	0	1	-1	1	-1	0	0	1	0	0	-1	1	0	0	0	-1	-1	0	-1	0	1	1	1	0	-1	0
1031079	1	-1	1	0	-1	1	1	-1	0	0	0	0	0	1	0	-1	0	1	1	0	-1	-1	0	0	1	0	0	-1	-1	1	0	1	-1	-1	1	-1	1	0	0	-1	0	0	-1	-1	0	0	0	-1	1
1031080	1	0	0	0	0	0	0	-1	-1	0	0	0	0	1	0	-1	0	0	1	-1	0	-1	0	1	1	1	1	0	-1	0	-1	0	-1	-1	1	0	-1	0	-1	-1	0	-1	0	0	1	0	0	0	0
1031083	0	1	0	0	0	0	0	0	0	0	0	-1	-1	1	-1	-1	0	0	0	0	0	-1	1	1	1	0	-1	-1	0	0	-1	0	-1	-1	1	0	-1	0	-1	-1	-1	-1	-1	-1	0	1	0	-1	0
1031084	0	-1	-1	0	0	0	0	0	0	0	-1	-1	0	1	-1	0	0	1	0	0	0	0	1	1	1	1	-1	-1	-1	0	0	0	-1	-1	1	0	-1	0	-1	-1	-1	-1	-1	-1	-1	1	0	-1	0
1031085	1	0	0	1	-1	0	0	-1	-1	-1	-1	0	0	-1	1	0	1	0	1	-1	-1	0	0	1	1	0	0	-1	0	1	0	0	-1	0	1	-1	-1	-1	-1	0	0	-1	0	-1	1	1	-1	0	1
1031086	1	-1	-1	0	-1	1	0	-1	0	0	0	0	-1	1	-1	-1	0	0	1	-1	-1	-1	-1	1	1	0	0	0	-1	-1	0	1	-1	-1	1	0	0	0	-1	-1	0	0	0	0	0	1	-1	-1	0
1031087	1	-1	0	0	0	1	1	-1	0	0	-1	-1	-1	1	0	-1	0	0	1	0	-1	-1	0	1	1	0	-1	0	-1	1	-1	0	-1	-1	1	-1	0	0	-1	-1	0	0	-1	0	0	0	NA	0	-1
1031088	1	0	-1	0	-1	1	1	-1	0	0	-1	-1	-1	1	0	-1	0	0	1	0	-1	-1	0	1	1	0	-1	0	0	1	1	0	-1	-1	1	0	-1	-1	-1	-1	-1	0	-1	-1	-1	1	0	-1	-1
1031089	1	1	0	0	0	0	0	0	0	-1	0	-1	-1	1	0	-1	-1	1	1	-1	0	0	-1	1	1	0	0	0	-1	-1	1	0	-1	-1	1	0	-1	-1	-1	-1	0	0	1	0	1	1	0	-1	-1
1031090	1	-1	1	0	0	0	0	0	0	0	0	-1	0	0	0	0	-1	1	0	-1	0	0	-1	1	1	0	0	-1	-1	-1	1	0	-1	-1	1	1	0	-1	-1	-1	1	0	0	0	-1	1	0	0	-1
1031091	-1	0	1	0	0	1	0	0	0	0	0	0	0	0	-1	-1	1	0	1	-1	-1	-1	1	0	1	0	1	-1	-1	1	1	0	-1	-1	0	1	0	-1	-1	-1	0	0	1	1	0	1	0	-1	0
1031092	0	1	0	0	-1	0	0	-1	-1	-1	0	0	-1	0	1	-1	1	0	1	0	-1	-1	1	1	1	0	0	0	-1	0	0	0	-1	0	1	1	-1	-1	-1	-1	0	-1	1	1	1	0	0	0	1
1031093	1	0	0	0	-1	0	1	-1	0	0	-1	0	-1	0	0	-1	0	0	1	-1	-1	-1	0	1	0	1	1	0	0	0	1	0	0	-1	1	-1	0	0	0	-1	0	-1	-1	-1	0	1	1	0	0
1031094	1	0	0	1	-1	0	0	1	-1	-1	0	0	-1	0	1	-1	1	0	1	0	0	-1	0	0	1	0	-1	-1	-1	1	-1	1	-1	0	1	0	0	-1	-1	-1	-1	1	0	-1	1	0	0	-1	1
1031095	1	0	0	1	-1	0	0	0	-1	-1	1	NA	0	0	1	-1	1	1	1	0	1	-1	-1	0	1	-1	-1	-1	-1	1	-1	0	-1	0	1	-1	-1	-1	0	0	-1	0	-1	NA	1	1	1	-1	0
1031096	0	0	0	1	-1	-1	0	0	-1	-1	1	NA	-1	0	1	-1	1	0	1	0	0	-1	0	-1	1	-1	-1	-1	-1	1	-1	1	-1	0	1	1	-1	0	-1	-1	-1	-1	1	NA	1	1	0	-1	0
1031097	1	0	0	0	-1	-1	0	0	-1	0	0	0	0	1	1	-1	0	1	1	1	-1	-1	-1	0	1	1	-1	-1	0	-1	0	1	0	0	1	0	0	0	-1	0	-1	0	1	-1	1	1	0	0	0
1031098	1	0	-1	1	-1	-1	-1	-1	0	0	0	0	0	0	1	0	0	1	1	NA	-1	-1	-1	1	0	0	-1	-1	0	-1	0	1	0	0	1	-1	0	-1	-1	-1	0	-1	1	0	0	1	0	0	0
1031099	1	0	0	0	-1	1	1	-1	1	-1	-1	-1	-1	0	-1	-1	0	1	0	-1	-1	-1	0	0	1	0	0	-1	-1	0	-1	1	-1	-1	1	0	0	1	-1	-1	0	1	-1	0	-1	1	0	-1	-1
1031100	1	0	1	0	-1	0	0	0	1	-1	-1	-1	-1	1	0	-1	0	1	1	-1	-1	-1	-1	0	1	0	0	-1	-1	0	-1	1	-1	-1	1	0	0	0	0	-1	0	0	-1	-1	-1	1	0	-1	1
1031101	1	1	1	0	0	-1	0	-1	1	-1	-1	-1	-1	1	0	0	0	1	1	-1	-1	-1	-1	1	1	0	1	0	-1	0	-1	1	-1	-1	1	1	-1	0	-1	-1	-1	0	-1	0	-1	1	0	-1	-1
1031102	0	1	-1	0	-1	0	0	0	0	-1	-1	-1	0	1	0	0	0	0	1	0	-1	0	0	1	1	-1	0	-1	-1	0	0	0	-1	0	1	-1	0	-1	0	0	0	-1	0	-1	1	1	0	0	-1
1031103	1	0	0	1	-1	-1	-1	0	-1	0	0	-1	0	0	1	-1	0	0	1	0	0	-1	0	1	1	1	0	-1	-1	0	0	0	-1	0	1	0	-1	-1	0	0	0	0	0	0	0	1	-1	0	0
1031104	1	0	-1	0	-1	0	0	0	-1	-1	0	0	-1	0	0	-1	1	0	1	0	0	0	0	1	0	-1	0	-1	-1	1	-1	0	-1	0	1	1	-1	-1	-1	0	0	0	0	0	0	1	-1	0	1
1031105	1	-1	1	0	-1	0	0	0	-1	0	1	-1	0	0	1	-1	1	0	1	0	1	0	1	1	0	1	0	-1	0	1	-1	1	-1	0	1	1	-1	0	-1	-1	-1	-1	0	-1	0	-1	-1	0	0
1031106	1	-1	1	0	-1	0	0	1	-1	-1	1	-1	0	1	1	-1	1	0	1	0	1	0	1	1	0	-1	0	-1	0	1	-1	0	-1	0	1	1	-1	0	-1	-1	-1	-1	-1	-1	0	-1	0	0	1
1031107	1	1	0	-1	-1	0	1	0	1	-1	0	-1	-1	0	-1	-1	1	0	1	1	-1	0	-1	1	1	-1	1	-1	-1	1	0	1	-1	-1	1	0	-1	-1	0	-1	0	1	0	-1	0	0	0	0	0
1031108	1	0	-1	-1	-1	0	0	0	1	-1	0	-1	-1	0	-1	0	0	1	0	0	-1	0	0	1	0	1	1	-1	-1	1	-1	1	-1	-1	1	-1	0	1	-1	-1	0	1	-1	-1	-1	0	0	0	-1
1031109	1	0	-1	0	-1	-1	0	1	-1	-1	0	1	-1	0	1	-1	0	0	1	1	-1	-1	-1	1	1	0	0	-1	0	1	-1	1	-1	0	1	1	-1	-1	-1	-1	-1	0	0	-1	0	1	0	0	0
1031110	1	0	0	0	-1	-1	-1	0	-1	-1	-1	0	-1	0	1	-1	1	0	1	0	-1	-1	-1	1	1	1	0	-1	-1	0	-1	1	-1	0	1	0	-1	-1	-1	-1	-1	0	0	0	0	1	0	0	0
1031111	1	0	1	0	-1	0	1	-1	0	0	0	-1	0	-1	1	-1	0	1	1	0	0	-1	1	1	1	1	0	-1	-1	0	-1	0	-1	0	1	0	-1	-1	-1	-1	-1	0	0	-1	0	1	-1	0	0
1031112	1	0	-1	1	0	0	0	1	0	-1	0	0	0	1	0	0	1	0	1	1	0	-1	0	1	1	1	0	-1	0	0	-1	0	-1	0	1	0	-1	-1	-1	-1	-1	0	0	0	0	1	-1	0	1
1031113	1	0	1	-1	-1	-1	0	-1	-1	-1	-1	-1	-1	0	0	-1	1	0	1	-1	-1	-1	0	1	0	-1	0	-1	-1	1	-1	1	-1	0	1	0	-1	-1	-1	-1	-1	0	0	1	0	1	0	0	0
1031115	1	-1	-1	0	0	0	-1	-1	0	-1	0	0	0	0	-1	1	-1	-1	1	-1	1	1	0	1	1	0	0	-1	-1	0	0	1	-1	-1	1	1	-1	-1	-1	-1	-1	0	-1	-1	0	0	-1	-1	-1
1031116	1	1	0	-1	-1	0	0	1	0	0	-1	0	0	-1	1	-1	1	1	1	0	-1	-1	-1	1	1	-1	0	-1	-1	0	0	0	-1	0	1	1	-1	0	-1	0	0	-1	0	0	0	1	0	0	1
1031117	1	0	1	0	-1	0	0	0	0	0	-1	0	-1	1	0	-1	1	1	1	NA	0	-1	-1	1	1	-1	-1	0	-1	NA	0	0	-1	0	1	0	-1	0	-1	0	0	0	0	0	0	1	0	0	1
1031118	0	1	0	1	0	0	0	0	0	0	0	-1	-1	0	1	0	0	0	0	0	0	0	0	1	1	0	0	0	0	0	0	0	-1	0	1	-1	-1	0	-1	-1	-1	-1	0	-1	1	0	-1	-1	0
1031119	1	1	0	1	-1	0	-1	0	0	0	-1	-1	0	0	1	0	0	-1	0	1	1	0	1	1	1	1	0	-1	0	0	0	0	-1	0	1	-1	-1	-1	-1	-1	-1	-1	-1	-1	1	1	-1	-1	0
1031120	0	0	0	1	0	1	0	0	0	0	-1	-1	0	1	1	0	0	1	1	-1	0	0	0	0	0	-1	-1	-1	-1	0	-1	0	-1	-1	1	1	-1	-1	-1	-1	-1	0	1	0	0	0	0	0	0
1031121	1	0	0	1	-1	0	0	0	-1	-1	0	0	1	0	0	-1	1	0	1	0	0	-1	1	1	1	0	0	-1	-1	1	0	1	-1	0	1	1	-1	-1	-1	-1	-1	-1	1	1	0	0	-1	0	0
1031122	1	1	0	1	0	-1	-1	1	0	0	1	NA	0	0	0	0	1	0	1	1	0	-1	1	0	1	-1	-1	-1	0	1	-1	0	-1	1	0	0	0	0	0	-1	-1	0	0	NA	0	1	0	-1	0
1031123	1	0	1	1	-1	-1	-1	1	1	-1	1	-1	1	1	0	-1	1	-1	1	1	1	-1	1	1	1	0	-1	-1	0	0	-1	0	-1	1	0	0	0	-1	0	-1	-1	1	0	-1	1	1	1	-1	0
1031124	1	1	1	-1	-1	-1	0	-1	-1	-1	-1	NA	1	1	1	-1	1	0	0	-1	-1	-1	0	0	0	-1	0	-1	0	1	-1	0	-1	0	1	0	-1	-1	-1	0	0	-1	1	0	0	1	0	0	1
1031125	1	1	0	0	-1	-1	0	0	-1	0	-1	0	1	1	1	-1	1	0	0	1	0	-1	1	0	1	0	-1	-1	0	0	-1	1	-1	0	1	0	-1	-1	-1	0	0	-1	1	0	0	1	0	0	1
1031126	1	0	0	1	-1	-1	-1	0	0	0	-1	0	-1	0	0	-1	1	0	1	0	0	-1	-1	1	1	0	-1	-1	0	0	0	0	-1	0	1	-1	-1	0	0	-1	-1	0	0	1	1	0	-1	1	0
1031127	1	1	0	1	-1	-1	1	-1	0	-1	-1	1	-1	1	0	-1	1	0	1	0	0	0	0	1	0	1	0	-1	0	0	0	1	-1	0	1	0	-1	-1	0	0	0	0	0	0	1	0	0	1	0
1031129	1	0	0	-1	-1	-1	0	0	0	-1	0	1	0	-1	0	-1	0	1	1	0	-1	-1	1	1	0	0	-1	-1	0	1	0	0	-1	0	1	0	0	-1	-1	-1	-1	-1	0	-1	0	0	-1	0	0
1031130	1	0	0	-1	-1	0	1	-1	0	0	-1	0	0	-1	0	-1	1	1	1	0	0	-1	1	1	1	1	0	-1	0	1	0	1	-1	0	1	NA	-1	0	-1	0	0	0	1	-1	0	1	0	0	0
1031131	1	1	-1	0	-1	-1	-1	-1	0	0	-1	0	0	1	0	-1	0	0	1	0	0	-1	-1	1	0	0	0	-1	0	0	-1	0	-1	0	1	0	-1	0	0	-1	-1	0	0	0	1	1	-1	0	0
1031132	1	1	1	0	-1	0	0	0	1	-1	-1	-1	0	1	0	0	0	1	0	1	0	-1	0	0	1	0	0	0	0	0	-1	0	-1	0	1	0	0	-1	-1	-1	1	-1	0	0	0	1	-1	-1	1
1031133	0	-1	1	1	-1	0	0	0	0	0	1	-1	0	1	0	0	0	0	1	1	-1	-1	1	1	1	0	0	-1	-1	1	-1	1	-1	0	1	0	0	0	-1	-1	-1	1	-1	-1	-1	-1	-1	0	1
1031134	1	-1	0	0	-1	1	0	0	0	-1	0	0	0	-1	0	-1	0	0	1	1	0	-1	1	1	1	0	-1	-1	0	1	-1	1	-1	0	1	0	-1	0	-1	-1	-1	1	0	-1	0	1	1	-1	0
1031136	1	1	0	0	-1	0	0	1	-1	-1	-1	-1	0	1	1	-1	1	1	1	0	0	-1	-1	1	1	1	0	-1	0	-1	-1	1	-1	0	1	-1	-1	0	0	-1	0	0	1	-1	1	1	-1	0	0
1031137	1	1	0	0	-1	0	-1	0	-1	-1	0	0	0	1	0	-1	0	0	1	-1	0	0	-1	1	1	0	0	-1	0	-1	-1	0	-1	0	1	-1	-1	-1	-1	0	-1	0	1	0	1	1	-1	1	0
1031138	1	0	1	1	0	0	-1	1	-1	-1	1	0	-1	0	1	0	-1	0	1	0	-1	0	1	1	1	1	-1	-1	-1	0	0	0	-1	-1	0	0	0	0	-1	-1	0	0	-1	-1	0	1	-1	0	-1
1031139	1	0	0	0	0	-1	-1	0	1	0	0	-1	0	0	1	0	0	0	1	1	0	-1	-1	0	1	0	0	-1	-1	1	0	0	-1	0	1	1	-1	-1	-1	-1	0	-1	1	-1	-1	0	-1	-1	0
1031140	0	0	0	0	0	-1	-1	1	-1	-1	0	1	0	0	1	-1	0	1	1	1	0	-1	0	1	1	0	-1	0	0	-1	-1	1	0	1	1	-1	-1	-1	-1	0	-1	-1	0	-1	0	0	0	1	0
1031142	1	1	1	0	-1	-1	-1	0	-1	0	-1	0	0	0	1	-1	1	1	1	-1	-1	-1	1	1	1	-1	-1	0	-1	0	-1	1	-1	1	1	1	-1	-1	-1	-1	-1	-1	1	0	1	0	-1	1	0
1031143	1	1	1	0	-1	-1	0	-1	-1	0	-1	0	0	-1	0	-1	0	1	1	0	-1	-1	1	1	0	0	-1	0	0	1	-1	0	-1	1	1	1	-1	-1	-1	0	-1	-1	1	1	1	0	-1	1	1
1031144	1	0	0	1	0	0	0	0	-1	0	0	-1	0	0	-1	0	1	0	1	-1	0	1	0	1	0	0	0	-1	-1	1	-1	1	-1	-1	1	0	-1	-1	-1	-1	-1	-1	-1	-1	0	1	1	0	0
1031145	1	-1	0	1	0	0	-1	0	-1	0	1	-1	-1	0	0	-1	0	0	1	-1	-1	-1	1	1	1	1	0	-1	-1	0	0	1	-1	-1	1	-1	0	-1	-1	-1	-1	0	-1	NA	-1	1	-1	-1	0
1031146	1	1	-1	1	-1	1	0	-1	-1	0	-1	-1	0	1	-1	0	0	0	1	0	-1	-1	0	1	0	-1	0	-1	0	0	-1	1	-1	-1	1	-1	0	-1	-1	-1	0	-1	1	0	1	1	0	0	0
1031147	1	0	0	0	0	0	0	-1	0	-1	1	-1	0	0	0	-1	0	0	1	0	0	-1	1	0	1	1	-1	-1	0	0	-1	0	-1	0	1	0	-1	-1	-1	-1	0	0	0	-1	1	0	0	-1	1
1031148	1	-1	1	1	0	-1	0	0	-1	0	0	-1	0	1	1	-1	0	0	0	0	-1	-1	0	0	0	1	0	-1	-1	1	-1	1	-1	0	1	0	-1	-1	-1	-1	0	0	1	-1	1	1	0	-1	0
1031149	1	0	0	1	0	0	-1	0	0	-1	-1	-1	0	0	0	1	0	1	1	-1	0	0	1	1	1	0	0	-1	0	1	0	1	-1	-1	1	-1	-1	-1	0	-1	1	-1	0	0	0	1	-1	-1	0
1031150	1	-1	1	0	-1	1	-1	0	-1	-1	-1	-1	0	0	1	-1	-1	0	1	0	1	0	0	1	1	1	1	-1	-1	1	0	0	-1	-1	1	1	-1	-1	-1	-1	0	-1	0	0	-1	1	-1	0	0
1031152	1	1	1	0	-1	-1	0	0	0	-1	-1	-1	0	0	1	-1	0	1	1	0	0	-1	0	1	1	-1	-1	-1	0	1	0	0	-1	1	1	0	0	-1	-1	0	0	-1	1	0	0	1	0	0	1
1031153	1	1	0	0	-1	-1	-1	0	0	0	-1	0	-1	0	1	-1	0	1	1	0	1	-1	0	1	1	-1	-1	-1	0	0	-1	1	-1	0	1	-1	-1	-1	-1	0	0	0	0	0	1	1	NA	0	1
1031154	0	0	0	0	-1	-1	-1	1	0	0	-1	0	-1	1	1	-1	0	1	1	-1	0	-1	0	1	1	0	0	-1	0	0	-1	0	-1	0	1	0	-1	-1	-1	0	0	0	0	NA	1	0	NA	0	1
1031155	1	0	1	0	-1	-1	0	0	0	0	-1	0	-1	0	0	-1	1	1	1	0	0	0	-1	1	1	0	0	-1	-1	1	0	1	-1	-1	1	-1	-1	-1	0	-1	0	-1	0	-1	0	0	1	-1	1
1031156	1	-1	1	0	0	-1	1	0	0	-1	0	-1	-1	0	0	-1	0	1	0	0	0	-1	-1	1	1	0	1	-1	-1	1	-1	1	-1	-1	1	0	-1	1	0	-1	0	0	0	-1	0	1	1	-1	0
1031157	0	0	1	1	0	1	-1	0	-1	0	-1	0	-1	1	1	-1	0	-1	1	-1	0	0	0	0	1	0	0	-1	0	0	0	0	-1	-1	1	1	0	-1	-1	-1	0	-1	0	-1	0	1	-1	1	-1
1031158	0	-1	0	1	1	1	0	0	0	-1	1	-1	-1	0	-1	-1	-1	0	1	-1	1	0	-1	0	1	-1	-1	-1	-1	1	0	1	-1	-1	1	0	-1	-1	-1	-1	-1	-1	1	0	0	1	-1	1	0
1031159	1	1	0	1	-1	0	0	0	-1	0	-1	0	0	1	1	-1	1	1	1	0	-1	-1	1	1	1	0	-1	-1	0	-1	-1	0	-1	0	1	0	-1	-1	-1	0	0	-1	0	-1	0	1	-1	1	1
1031160	1	-1	1	0	-1	1	0	-1	1	-1	-1	-1	-1	0	0	-1	-1	1	1	1	-1	-1	-1	1	1	0	0	0	-1	1	-1	1	-1	-1	1	-1	-1	0	-1	-1	-1	0	-1	-1	-1	1	NA	-1	0
1031161	0	1	1	1	-1	0	0	1	1	-1	-1	0	-1	1	1	-1	0	0	0	1	-1	0	0	0	1	0	0	0	-1	1	-1	1	-1	0	1	0	0	1	-1	-1	-1	0	-1	-1	1	1	1	-1	1
1031162	1	0	-1	0	0	-1	1	-1	0	-1	-1	-1	0	0	0	-1	0	1	1	-1	-1	-1	1	1	1	0	-1	-1	-1	0	-1	1	-1	0	1	-1	-1	-1	0	-1	-1	-1	0	NA	0	1	0	0	1
1031163	1	0	1	1	0	-1	0	-1	0	0	-1	-1	-1	-1	1	-1	0	1	0	0	-1	-1	1	1	1	1	-1	-1	-1	0	-1	0	-1	0	1	-1	-1	0	-1	0	-1	-1	0	-1	0	1	-1	0	1
1031164	1	-1	0	-1	-1	0	0	-1	1	0	0	-1	-1	0	-1	-1	0	0	0	0	-1	-1	-1	1	1	0	1	0	-1	0	-1	0	0	-1	1	-1	0	0	-1	-1	0	1	-1	1	-1	1	1	-1	0
1031165	1	-1	0	-1	-1	-1	0	-1	0	0	-1	-1	-1	0	-1	-1	0	1	0	-1	-1	-1	0	1	0	1	0	-1	-1	0	0	0	0	-1	1	0	0	-1	0	-1	-1	0	0	0	-1	1	0	-1	0
1031166	-1	0	-1	0	-1	1	0	0	-1	-1	0	0	0	1	0	0	-1	1	0	-1	-1	-1	0	0	0	1	0	-1	0	0	0	1	-1	-1	1	0	0	-1	-1	-1	0	-1	1	0	0	1	0	-1	-1
1031167	0	-1	-1	0	-1	1	-1	0	-1	-1	-1	0	0	1	0	0	1	0	1	-1	-1	0	1	0	0	1	0	-1	-1	1	-1	1	-1	-1	1	0	0	-1	-1	-1	0	-1	1	0	-1	1	-1	-1	-1
1031168	1	0	0	1	-1	-1	1	0	-1	0	0	0	0	-1	0	0	1	1	1	0	0	-1	0	0	1	0	0	-1	0	0	-1	0	0	1	1	-1	-1	0	-1	0	-1	-1	1	0	0	0	-1	0	0
1031169	1	-1	0	-1	-1	0	0	0	0	0	-1	0	-1	1	0	-1	0	1	0	1	-1	-1	0	0	1	-1	0	-1	0	1	0	1	-1	-1	1	0	0	-1	0	-1	0	0	0	-1	0	1	0	-1	0
1031170	1	0	0	-1	-1	-1	0	0	0	-1	0	NA	-1	1	0	-1	0	1	1	1	-1	-1	-1	1	1	-1	0	-1	-1	1	0	1	-1	-1	1	-1	0	-1	-1	-1	-1	0	0	0	0	1	1	-1	0
1031171	0	0	1	0	0	0	-1	-1	-1	-1	-1	0	0	0	1	0	0	0	1	0	-1	-1	0	1	1	0	-1	-1	0	-1	0	0	-1	-1	1	0	-1	0	0	-1	-1	0	0	0	0	1	0	1	-1
1031172	0	1	1	0	0	0	1	0	0	0	0	-1	0	0	1	-1	0	0	1	-1	-1	0	-1	0	1	-1	0	-1	-1	0	0	0	-1	-1	1	0	-1	0	0	-1	-1	-1	1	0	1	1	0	0	0
1031173	1	-1	1	1	0	-1	0	0	0	0	0	-1	-1	-1	0	0	0	0	1	0	-1	-1	0	-1	1	0	0	-1	-1	1	-1	1	-1	0	1	0	-1	0	-1	-1	-1	-1	1	-1	0	1	0	0	1
1031174	1	-1	1	1	0	0	1	-1	0	-1	1	0	-1	-1	1	0	1	-1	1	1	0	-1	0	-1	0	0	0	-1	-1	1	-1	1	-1	0	1	0	-1	0	0	-1	-1	0	0	-1	0	1	0	0	0
1031175	1	0	0	-1	-1	-1	0	-1	-1	-1	0	1	0	1	0	-1	0	1	1	0	0	-1	1	1	0	0	-1	-1	-1	1	-1	1	-1	0	1	0	-1	-1	-1	-1	0	0	0	1	0	1	0	0	1
1031176	1	0	0	-1	-1	0	1	-1	-1	0	-1	1	-1	1	1	-1	0	1	1	0	0	-1	1	1	1	0	-1	-1	-1	0	-1	1	-1	0	1	0	-1	-1	-1	-1	-1	0	0	0	0	1	0	0	1
1031177	1	0	-1	-1	-1	1	1	-1	0	0	-1	-1	-1	0	0	-1	-1	1	1	0	0	-1	0	1	1	-1	1	1	-1	0	0	1	-1	-1	1	0	0	0	0	-1	-1	-1	0	-1	-1	1	0	-1	1
1031178	0	1	1	0	0	0	-1	1	-1	-1	0	-1	0	1	0	0	1	0	1	-1	0	-1	-1	1	0	1	0	0	0	-1	-1	0	-1	-1	1	0	-1	0	-1	-1	0	-1	0	0	1	1	0	-1	0
1031180	1	0	0	0	-1	-1	0	-1	1	0	0	-1	0	0	-1	0	-1	0	-1	0	-1	0	0	0	1	1	-1	0	-1	0	0	1	-1	-1	1	-1	-1	-1	0	-1	-1	-1	0	NA	-1	0	0	-1	0
1031183	1	0	0	1	-1	1	0	-1	-1	0	0	-1	1	1	0	1	0	1	1	-1	-1	0	0	1	0	0	0	0	-1	0	0	0	-1	0	1	0	0	-1	0	-1	0	0	0	0	0	1	1	-1	-1
1031184	1	1	0	1	-1	1	1	0	-1	0	1	-1	1	1	0	1	0	0	1	-1	-1	-1	0	0	0	0	1	0	0	-1	0	0	-1	0	1	-1	0	0	0	-1	1	0	0	1	1	1	0	0	-1
1031185	1	-1	1	0	0	-1	0	1	-1	-1	-1	-1	-1	0	0	0	0	0	1	0	-1	-1	0	0	1	1	-1	-1	0	1	-1	0	-1	0	1	-1	-1	0	0	0	-1	0	0	-1	-1	1	-1	-1	1
1031186	1	0	0	1	-1	1	1	0	1	-1	-1	-1	-1	0	0	-1	0	0	1	0	0	-1	0	0	1	1	-1	-1	-1	1	-1	0	-1	0	1	0	-1	1	-1	-1	0	1	-1	0	0	1	1	-1	0
1031187	0	1	1	0	-1	0	0	1	-1	0	0	0	-1	-1	1	-1	0	1	0	0	-1	-1	-1	0	1	1	-1	-1	-1	1	-1	1	-1	1	1	0	-1	0	-1	0	0	0	0	NA	1	0	0	-1	0
1031188	0	1	1	0	-1	1	1	1	-1	-1	1	0	-1	-1	1	-1	1	1	0	0	-1	-1	1	0	1	-1	-1	-1	-1	1	-1	1	-1	1	1	-1	-1	0	-1	0	0	0	0	NA	1	0	0	-1	1
1031190	1	0	1	1	-1	0	0	-1	0	0	-1	-1	0	1	0	0	-1	1	1	0	-1	0	-1	1	1	0	0	-1	-1	1	-1	0	-1	-1	1	0	-1	-1	0	0	-1	-1	0	1	-1	1	0	0	0
1031191	-1	0	1	1	0	0	-1	0	-1	0	-1	0	0	0	0	-1	0	0	1	-1	-1	-1	0	0	1	0	0	-1	-1	0	1	0	-1	-1	1	1	-1	0	-1	-1	0	-1	0	0	0	1	0	-1	-1
1031192	-1	-1	0	0	0	1	0	0	-1	0	-1	0	1	0	0	0	-1	1	1	-1	0	0	0	0	1	-1	0	-1	0	0	0	0	-1	-1	1	0	-1	0	-1	-1	0	-1	-1	-1	0	1	-1	0	-1
1031193	1	-1	-1	0	-1	0	0	0	0	0	0	-1	-1	1	0	-1	0	1	1	1	0	-1	0	1	1	1	0	-1	-1	1	-1	1	-1	-1	1	-1	0	1	-1	-1	-1	0	0	-1	0	0	0	-1	0
1031195	1	0	1	1	-1	0	1	1	-1	-1	1	-1	0	-1	1	0	0	1	1	0	0	0	0	0	1	1	0	-1	0	0	0	1	0	0	0	0	-1	-1	0	-1	-1	0	0	-1	0	1	1	-1	1
1031196	1	0	0	0	-1	0	-1	-1	-1	0	-1	0	-1	1	1	-1	1	1	1	-1	-1	-1	1	1	0	0	-1	-1	0	1	-1	1	-1	0	1	-1	-1	-1	-1	0	-1	-1	1	1	1	1	-1	0	0
1031197	1	-1	1	1	-1	1	1	-1	1	0	0	-1	-1	0	0	-1	1	0	0	1	0	-1	1	0	1	1	0	-1	-1	1	0	1	-1	0	1	1	0	0	0	-1	0	0	1	0	0	0	0	-1	1
1031198	1	1	1	0	-1	1	1	0	0	0	0	-1	0	-1	1	-1	1	0	0	1	-1	-1	1	0	1	0	0	0	-1	1	-1	1	-1	0	1	1	0	1	0	-1	0	1	0	-1	0	0	-1	-1	1
1031199	0	-1	0	1	0	0	0	-1	0	-1	0	-1	0	0	-1	1	-1	-1	0	-1	-1	0	1	0	0	1	1	-1	-1	1	-1	0	0	-1	1	-1	0	-1	-1	-1	1	-1	0	-1	0	0	-1	0	-1
1031200	1	-1	-1	1	0	1	1	-1	-1	-1	0	-1	-1	0	0	1	0	1	1	-1	0	1	1	0	0	1	1	-1	-1	0	1	0	-1	-1	1	0	-1	-1	-1	-1	0	-1	-1	-1	-1	0	0	-1	0
1031202	1	-1	1	0	-1	1	0	0	1	-1	-1	0	1	0	0	-1	1	1	1	1	-1	-1	-1	-1	0	0	-1	-1	-1	0	0	0	-1	1	1	0	0	0	-1	-1	-1	-1	1	0	0	1	0	0	1
1031203	1	-1	-1	0	1	0	0	0	-1	0	0	-1	-1	0	-1	1	0	-1	1	0	1	0	0	0	0	0	1	-1	0	0	0	0	-1	-1	1	-1	0	0	0	-1	1	-1	0	-1	-1	0	0	0	0
1031204	0	1	-1	1	-1	0	0	0	-1	-1	-1	0	0	0	1	-1	1	0	0	0	0	-1	0	1	1	-1	-1	-1	-1	1	0	1	-1	0	1	0	-1	-1	-1	-1	-1	0	1	0	1	1	0	0	1
1031205	1	0	1	0	-1	0	-1	0	0	-1	-1	1	0	0	1	-1	1	1	1	1	0	-1	0	1	0	1	-1	0	-1	1	-1	1	-1	0	1	1	-1	-1	-1	0	-1	-1	1	0	1	0	0	0	1
1031206	1	1	-1	-1	-1	-1	0	-1	0	0	-1	-1	-1	1	-1	0	0	1	0	0	-1	0	-1	1	1	-1	-1	1	-1	0	0	0	-1	-1	0	1	0	0	0	-1	-1	-1	-1	0	0	0	0	-1	0
1031207	1	-1	0	-1	-1	1	0	-1	1	0	0	0	-1	0	0	0	0	1	0	0	-1	-1	-1	1	1	1	-1	0	0	0	-1	0	-1	-1	0	1	0	0	-1	-1	-1	1	-1	0	0	0	0	0	0
1031208	1	0	1	1	-1	-1	-1	1	0	-1	-1	0	0	-1	1	-1	0	1	1	1	0	-1	-1	0	1	1	-1	-1	-1	-1	-1	1	0	0	1	0	-1	-1	-1	0	0	-1	1	-1	0	0	0	0	1
1031209	0	0	1	0	-1	-1	-1	0	0	-1	-1	0	0	-1	1	-1	0	1	1	1	0	-1	-1	0	1	-1	0	-1	0	0	-1	0	0	0	1	1	-1	0	-1	0	-1	-1	1	-1	1	0	0	0	1
1031211	0	0	1	1	0	1	-1	-1	0	0	0	-1	-1	0	1	-1	0	0	1	0	-1	-1	0	0	1	0	0	-1	-1	0	0	1	-1	0	1	1	-1	0	0	-1	-1	-1	0	0	0	1	-1	0	-1
1031212	1	0	1	0	-1	0	1	0	-1	0	0	-1	0	1	1	-1	1	1	1	0	1	-1	0	0	1	1	-1	-1	-1	1	-1	1	-1	0	1	0	-1	0	-1	1	-1	-1	0	-1	0	1	0	0	1
1031213	1	1	-1	0	-1	0	1	0	-1	0	0	-1	-1	0	0	-1	1	1	1	0	0	-1	-1	1	1	0	0	-1	-1	1	-1	0	-1	1	1	-1	-1	0	-1	1	-1	-1	0	0	1	1	0	0	1
1031215	0	-1	0	1	-1	1	-1	-1	0	0	0	0	1	0	0	0	0	1	1	0	0	0	-1	1	0	-1	0	-1	-1	0	1	0	-1	0	0	0	-1	-1	-1	-1	0	0	0	-1	0	1	-1	0	0
1031216	1	0	0	-1	0	-1	0	0	0	-1	-1	-1	-1	1	0	-1	0	1	0	0	-1	-1	-1	1	0	1	-1	-1	0	1	0	1	-1	-1	1	-1	1	-1	-1	0	-1	-1	0	-1	0	1	0	-1	1
1031217	0	-1	1	-1	0	0	0	0	0	0	-1	0	-1	1	0	-1	0	1	0	1	-1	-1	-1	0	1	1	1	-1	-1	0	-1	0	-1	-1	1	0	0	-1	-1	-1	0	0	0	-1	0	1	-1	-1	1
1031219	1	-1	-1	0	0	1	0	-1	0	-1	-1	-1	0	0	0	-1	0	1	0	1	-1	-1	-1	1	1	-1	-1	1	-1	0	0	0	-1	-1	1	0	0	1	0	-1	0	0	-1	-1	0	1	0	-1	0
1031220	1	0	1	0	-1	0	0	-1	-1	-1	-1	0	0	-1	0	0	1	0	1	0	-1	0	1	1	1	-1	-1	-1	-1	-1	-1	0	-1	0	1	0	-1	-1	-1	0	0	0	1	0	0	1	-1	0	1
1031221	1	0	1	0	-1	0	0	0	-1	0	-1	-1	0	1	1	-1	1	0	1	0	-1	-1	1	0	1	-1	-1	-1	0	0	-1	1	-1	0	1	0	-1	-1	-1	1	0	0	1	0	1	1	-1	0	1
1031222	1	-1	1	0	-1	0	0	-1	1	-1	-1	-1	-1	0	-1	-1	1	1	-1	-1	-1	-1	0	0	0	0	0	-1	0	0	-1	1	-1	0	0	-1	0	-1	0	-1	-1	1	0	-1	0	1	1	0	-1
1031223	1	1	0	0	-1	0	0	-1	1	-1	-1	-1	-1	0	-1	-1	0	1	0	-1	0	-1	-1	0	0	0	-1	-1	0	0	-1	0	-1	0	1	-1	1	-1	-1	-1	0	-1	0	0	0	1	0	0	-1
1031224	1	0	0	0	-1	0	0	-1	1	-1	0	-1	-1	1	0	-1	0	1	0	1	0	-1	0	1	1	0	-1	0	-1	1	1	1	-1	-1	1	-1	0	0	-1	-1	-1	0	-1	0	0	1	0	-1	0
1031225	1	0	0	0	-1	1	0	0	1	-1	0	-1	-1	1	0	-1	1	1	1	1	0	-1	0	1	1	1	0	0	-1	0	-1	0	-1	-1	1	1	1	1	-1	-1	0	1	-1	0	0	1	0	-1	1
1031226	1	0	1	1	-1	-1	-1	0	-1	-1	0	0	0	0	0	0	1	0	0	0	1	-1	0	1	1	1	0	-1	-1	0	-1	1	-1	0	0	-1	-1	0	0	-1	-1	0	1	-1	1	1	0	0	1
1031227	1	0	1	0	-1	0	1	-1	0	0	-1	-1	-1	0	-1	-1	0	1	1	-1	-1	-1	-1	1	0	0	-1	-1	-1	0	0	1	0	-1	1	0	0	-1	-1	-1	0	0	0	-1	0	0	-1	-1	1
1031228	1	0	1	0	-1	-1	0	-1	0	0	-1	-1	-1	0	-1	0	-1	1	0	0	-1	-1	-1	1	1	0	-1	0	-1	0	1	1	0	-1	1	0	0	0	0	0	0	0	0	-1	0	0	0	-1	0
1031229	1	1	0	1	-1	-1	0	0	-1	-1	-1	0	-1	0	0	-1	1	1	1	0	0	-1	0	1	1	0	0	-1	-1	0	-1	1	-1	0	0	-1	-1	0	-1	0	-1	-1	0	-1	1	1	-1	0	1
1031230	1	1	-1	0	-1	-1	0	1	-1	0	-1	0	-1	1	0	-1	1	1	1	-1	-1	-1	0	1	0	0	0	-1	-1	0	-1	0	-1	0	0	0	-1	0	-1	0	-1	0	0	0	1	1	0	0	1
1031231	1	0	0	1	0	0	0	0	0	0	0	-1	0	0	1	-1	-1	-1	1	0	1	1	1	1	1	0	1	0	-1	1	-1	0	-1	-1	1	1	-1	-1	-1	-1	-1	-1	0	-1	0	0	0	-1	-1
1031232	0	0	1	1	0	0	0	-1	0	0	0	-1	0	1	1	-1	-1	0	1	0	0	0	0	0	1	0	-1	0	-1	0	-1	1	-1	0	1	1	-1	-1	-1	-1	-1	0	0	-1	0	1	1	0	0
1031233	1	1	-1	0	0	-1	0	1	0	-1	-1	-1	0	-1	0	-1	0	0	1	0	0	0	-1	1	1	0	-1	0	-1	0	-1	1	-1	0	1	-1	-1	-1	0	0	-1	-1	1	0	1	0	-1	1	1
1031234	1	0	-1	1	0	0	-1	1	-1	0	-1	0	-1	1	1	-1	0	0	1	0	0	0	0	1	1	1	-1	-1	-1	0	-1	0	-1	1	1	-1	-1	-1	0	1	-1	0	0	0	1	0	0	1	1
1031235	1	0	1	0	-1	0	1	0	0	-1	1	-1	0	0	0	0	1	-1	0	1	0	-1	0	-1	1	-1	-1	0	-1	0	0	1	-1	0	0	0	-1	0	0	-1	0	0	0	-1	0	0	1	-1	0
1031236	1	0	1	1	-1	1	0	0	-1	-1	1	-1	-1	-1	0	0	0	0	0	1	-1	-1	1	-1	1	0	0	-1	-1	0	0	1	-1	0	1	1	-1	0	-1	-1	0	0	1	-1	0	0	-1	-1	0
1031237	1	0	1	-1	-1	0	0	0	0	-1	-1	-1	-1	1	-1	-1	0	0	0	-1	-1	-1	0	1	1	0	0	-1	-1	0	0	1	-1	0	1	-1	0	-1	0	-1	0	1	0	-1	0	1	1	-1	0
1031238	1	0	0	0	-1	0	0	0	0	0	0	-1	-1	0	0	-1	1	0	1	0	-1	-1	0	1	1	0	1	0	-1	-1	-1	0	-1	0	1	-1	0	1	0	-1	0	1	0	1	0	1	1	-1	1
1031240	1	0	1	0	-1	-1	0	0	-1	-1	0	1	1	0	0	-1	1	0	1	0	-1	-1	0	1	1	0	-1	-1	0	-1	-1	1	0	0	1	0	0	-1	0	-1	0	-1	1	-1	0	1	0	1	0
1031241	1	0	1	1	-1	0	0	1	1	0	-1	0	-1	1	1	-1	1	1	1	0	0	-1	1	0	1	1	0	-1	-1	1	-1	1	-1	0	1	-1	-1	0	-1	0	-1	0	0	-1	0	1	0	-1	0
1031242	1	1	0	1	-1	-1	-1	1	0	0	-1	0	0	1	0	-1	0	0	1	0	-1	-1	1	1	1	1	0	-1	-1	1	-1	1	0	0	0	-1	-1	0	-1	-1	0	0	-1	-1	1	1	0	-1	0
1031243	1	-1	0	0	-1	0	0	-1	1	-1	0	-1	-1	0	-1	-1	0	1	1	0	0	-1	0	0	1	-1	-1	0	0	0	-1	1	-1	0	1	1	0	0	-1	0	0	-1	0	0	-1	1	-1	-1	1
1031244	1	0	-1	0	0	0	0	-1	1	-1	0	-1	-1	0	-1	-1	-1	0	0	0	0	-1	-1	0	1	-1	-1	0	0	1	1	1	-1	0	1	0	1	0	0	0	0	0	-1	1	-1	1	-1	-1	0
1031245	1	0	0	-1	-1	-1	0	0	0	0	-1	0	-1	0	-1	-1	-1	0	0	1	-1	-1	-1	0	0	0	0	0	-1	0	0	1	-1	-1	1	-1	-1	-1	-1	-1	0	0	0	0	-1	1	0	-1	0
1031246	0	0	0	0	-1	0	0	0	0	-1	-1	-1	0	0	1	-1	0	1	1	0	-1	-1	1	0	0	1	0	-1	0	0	-1	0	-1	0	1	0	-1	-1	-1	-1	-1	-1	0	-1	1	1	-1	1	0
1031247	1	0	0	-1	-1	-1	-1	0	0	0	-1	0	0	0	1	0	0	1	1	0	-1	-1	1	1	1	1	-1	-1	-1	1	-1	1	-1	0	1	1	-1	-1	-1	0	-1	0	0	0	1	0	-1	0	0
1031248	0	0	1	0	-1	0	0	1	-1	-1	-1	0	0	0	1	-1	1	0	1	-1	0	-1	0	0	1	-1	0	-1	0	1	-1	0	-1	1	1	0	-1	-1	-1	1	-1	0	1	-1	0	1	0	0	1
1031249	0	0	-1	-1	-1	0	0	0	0	-1	0	-1	-1	1	0	-1	-1	1	0	0	-1	-1	0	0	1	0	0	-1	-1	0	0	1	-1	0	1	0	0	0	-1	0	0	-1	0	-1	0	1	-1	-1	1
1031250	0	0	-1	0	-1	-1	0	-1	0	-1	0	-1	-1	1	0	-1	0	0	0	0	-1	-1	0	1	1	0	0	0	-1	0	-1	0	-1	0	1	0	0	0	-1	0	-1	0	0	-1	0	1	0	0	-1
1031251	1	1	-1	0	0	-1	0	0	-1	0	-1	0	-1	0	0	-1	0	0	1	0	0	-1	0	1	1	1	-1	NA	0	1	-1	0	-1	0	1	1	-1	-1	-1	0	-1	0	0	NA	NA	1	0	0	1
1031252	1	0	1	0	0	-1	0	0	0	-1	-1	-1	0	0	1	-1	0	1	1	-1	-1	-1	1	1	1	1	-1	-1	0	0	-1	0	-1	0	1	0	-1	-1	-1	1	-1	-1	0	-1	0	1	0	0	1
1031253	1	0	0	-1	-1	0	0	0	1	0	0	-1	-1	1	-1	0	0	1	0	0	0	-1	0	1	1	0	1	0	0	-1	0	1	-1	-1	1	-1	0	0	-1	-1	1	-1	-1	0	-1	0	0	0	1
1031254	1	-1	0	-1	-1	0	0	0	1	0	0	-1	-1	1	-1	-1	0	1	0	1	0	0	0	1	1	1	-1	-1	0	0	-1	0	-1	-1	0	0	0	0	0	-1	0	0	-1	-1	-1	0	0	0	-1
1031255	1	0	1	0	0	-1	0	0	0	0	-1	0	0	-1	0	0	1	0	0	0	-1	-1	0	0	1	-1	-1	-1	0	0	-1	1	-1	0	1	0	0	0	0	-1	-1	-1	1	-1	0	0	1	-1	1
1031257	1	1	0	-1	-1	-1	-1	1	0	-1	-1	0	0	0	1	-1	0	0	1	0	0	-1	0	0	1	0	0	-1	-1	0	-1	0	-1	1	1	0	-1	-1	-1	-1	-1	-1	1	-1	1	1	0	0	1
1031258	1	1	-1	0	-1	-1	0	1	0	0	-1	0	-1	1	1	-1	0	0	1	-1	-1	-1	1	1	1	0	-1	-1	0	1	-1	1	-1	1	1	0	-1	-1	-1	-1	-1	-1	1	0	1	1	0	0	0
1031259	1	0	0	0	0	-1	1	1	1	0	0	-1	-1	0	1	-1	0	0	1	0	0	-1	-1	1	1	1	-1	0	-1	1	-1	0	-1	1	1	1	-1	0	-1	-1	0	1	-1	-1	0	1	-1	-1	0
1031261	0	-1	0	0	-1	0	0	1	-1	-1	0	0	0	0	0	0	0	1	1	0	0	0	0	0	1	0	0	-1	0	1	-1	1	-1	-1	1	1	-1	-1	-1	-1	0	-1	1	0	-1	1	0	-1	-1
1031262	0	-1	-1	1	-1	0	1	1	-1	-1	-1	0	0	0	0	0	1	0	1	0	-1	-1	0	1	1	-1	0	0	-1	1	-1	0	-1	-1	1	0	-1	-1	-1	-1	0	-1	1	1	-1	1	1	0	-1
1031263	1	1	1	0	-1	-1	0	1	-1	-1	0	-1	0	1	0	0	1	0	0	0	0	-1	0	0	0	0	0	-1	0	1	0	0	-1	0	1	1	-1	-1	0	-1	0	-1	0	0	1	0	-1	0	0
1031264	1	0	0	1	-1	0	0	1	-1	-1	0	-1	0	0	0	0	-1	-1	1	0	0	0	0	1	1	1	-1	0	-1	0	0	0	-1	0	1	-1	-1	-1	-1	-1	0	0	-1	-1	0	1	1	-1	-1
1031265	0	0	1	1	0	0	-1	-1	-1	-1	0	0	-1	0	1	-1	0	-1	1	-1	-1	1	-1	1	1	1	1	0	-1	0	-1	1	-1	0	1	0	-1	0	-1	-1	-1	0	0	-1	0	1	1	0	0
1031266	0	0	1	0	0	0	0	0	-1	-1	0	-1	-1	0	0	0	1	0	1	-1	-1	0	0	1	1	0	0	-1	-1	0	1	0	-1	-1	1	0	-1	-1	-1	0	-1	0	0	-1	0	0	0	-1	0
1031267	1	1	0	0	0	0	0	-1	0	0	0	0	-1	1	1	-1	0	0	1	0	0	-1	1	0	1	1	-1	-1	0	1	-1	1	-1	0	1	1	-1	0	-1	-1	0	0	-1	-1	1	0	0	0	0
1031268	1	-1	1	0	-1	-1	0	-1	1	-1	-1	-1	-1	0	0	-1	0	0	0	1	0	-1	0	1	1	0	-1	0	-1	1	-1	1	-1	-1	1	-1	-1	1	-1	-1	0	-1	0	0	-1	1	-1	-1	1
1031269	1	0	1	-1	-1	0	1	-1	1	-1	-1	-1	-1	0	-1	-1	1	0	1	0	-1	-1	0	1	1	-1	0	-1	-1	0	-1	1	-1	-1	1	0	0	1	-1	-1	-1	-1	0	0	0	0	-1	0	0
1031271	1	0	0	0	-1	0	0	0	0	0	0	-1	-1	0	-1	-1	-1	0	1	0	-1	-1	0	0	1	0	-1	0	-1	-1	0	1	-1	-1	1	0	-1	-1	0	-1	0	-1	-1	-1	0	1	1	-1	0
1031273	1	-1	0	1	0	1	0	1	0	0	-1	-1	-1	0	0	NA	0	1	0	-1	0	1	0	1	1	-1	1	-1	-1	0	0	0	-1	-1	1	-1	0	0	0	-1	1	-1	0	0	0	0	0	0	0
1031274	0	0	0	1	0	1	0	0	0	0	0	-1	0	0	0	0	0	1	1	0	-1	-1	0	1	1	0	0	-1	0	1	0	0	0	-1	1	0	-1	0	0	-1	0	0	0	0	1	0	-1	0	0
1031275	0	0	0	1	-1	0	-1	-1	-1	-1	0	0	0	0	1	-1	1	1	1	0	-1	0	1	1	0	-1	-1	-1	0	1	-1	0	0	0	1	-1	0	-1	-1	0	0	-1	1	1	1	0	-1	1	1
1031278	1	-1	1	0	-1	0	-1	-1	0	0	-1	-1	0	1	1	0	1	0	1	1	0	-1	1	0	0	1	-1	-1	-1	1	-1	1	-1	1	1	0	-1	0	0	0	0	0	1	-1	0	-1	0	0	1
1031279	1	1	1	0	-1	1	0	0	0	-1	0	-1	0	0	1	0	1	0	1	0	-1	-1	1	1	1	0	-1	-1	-1	1	-1	0	-1	1	1	1	-1	1	-1	0	0	0	0	-1	1	-1	1	0	0
1031280	1	0	1	1	-1	-1	-1	0	-1	0	-1	1	-1	0	0	-1	1	1	1	1	0	-1	1	1	1	0	-1	-1	-1	0	-1	0	-1	1	1	1	-1	-1	-1	0	0	-1	1	1	1	1	-1	0	1
1031281	1	0	0	1	-1	-1	0	-1	-1	-1	-1	1	0	-1	0	-1	1	1	0	0	-1	-1	0	1	1	0	-1	-1	-1	0	-1	0	0	1	1	-1	-1	-1	-1	1	0	0	1	0	1	1	-1	0	0
1031282	0	0	1	1	-1	1	0	1	-1	0	-1	-1	1	1	0	-1	0	1	1	-1	0	0	1	1	0	1	1	-1	-1	1	-1	1	0	-1	1	-1	-1	0	-1	-1	0	0	-1	0	1	0	1	0	-1
1031285	1	0	0	0	-1	-1	0	-1	0	-1	-1	0	-1	0	0	-1	0	1	1	1	-1	-1	0	1	1	1	0	0	-1	0	0	0	-1	0	1	1	0	0	0	-1	1	1	-1	0	0	1	-1	-1	1
1031288	1	1	0	0	0	-1	0	0	0	-1	-1	0	-1	1	1	0	1	1	1	1	1	-1	-1	0	0	-1	-1	-1	0	0	0	1	-1	1	0	1	-1	-1	-1	-1	0	-1	0	-1	1	1	0	0	1
1031289	1	-1	0	0	1	0	1	1	-1	-1	1	0	-1	1	0	0	1	-1	1	-1	-1	1	0	1	0	0	0	-1	0	1	0	0	-1	-1	1	0	-1	-1	-1	-1	1	0	-1	-1	-1	1	0	1	-1
1031290	1	1	1	1	-1	0	-1	-1	-1	0	-1	0	0	0	1	-1	0	0	1	0	0	-1	1	1	0	0	0	-1	0	-1	-1	1	0	0	1	-1	0	-1	-1	-1	-1	-1	1	0	1	1	-1	0	1
1031292	1	1	0	1	-1	-1	-1	0	-1	-1	0	-1	-1	0	1	-1	0	1	1	-1	-1	0	0	1	0	0	-1	0	0	1	-1	0	-1	0	1	-1	0	0	-1	0	-1	-1	0	1	1	1	0	0	1
1031293	1	0	0	0	-1	-1	0	-1	0	-1	-1	-1	-1	0	1	-1	0	-1	1	1	1	-1	0	0	0	0	-1	-1	-1	0	-1	1	-1	1	1	-1	-1	0	-1	0	0	-1	0	-1	0	0	0	0	1
1031294	1	0	-1	-1	-1	-1	-1	0	0	-1	0	0	1	0	0	0	1	1	1	1	0	-1	0	1	1	1	-1	-1	0	0	-1	0	-1	1	1	0	-1	-1	-1	0	0	-1	1	0	1	1	0	0	1
1031295	1	0	0	1	-1	0	0	0	-1	0	0	0	0	-1	0	0	1	1	1	0	-1	-1	0	1	1	-1	-1	-1	-1	0	-1	0	-1	0	0	0	-1	0	-1	-1	0	-1	1	0	0	1	-1	0	1
1031296	1	1	1	0	-1	-1	0	-1	-1	0	0	0	1	0	1	-1	1	0	0	0	-1	-1	-1	0	1	-1	-1	-1	-1	1	0	0	-1	0	0	0	-1	-1	-1	0	-1	0	1	0	1	0	-1	0	1
[truncated: 206 more columns]
