# Supplementary material for: Investigative power of Genomic Informational Field Theory (GIFT) relative to GWAS for genotype-phenotype mapping
Source: bioRxiv. 2024 Aug 13:2024.04.16.589524. Originally published 2024 Apr 16. Preprint. [Version 2] doi: 10.1101/2024.04.16.589524 (PMC11042307; doi:10.1101/2024.04.16.589524)
Supplement: Supplement 2 [file media-2.xls]

## Sheet: Pheno_Additional_Info
pop	id	Sex	Farm	Gen1	Gencode	SAM	mB12	aB12	DMG	MMA	PPA	TMG
1	KS-0001	F	Farm 7	T	1	2477.23	NA	305.396	6.12987	8.01881	221.402	1435.99
2	KS-0002	F	Farm 7	T	1	2946.54	NA	911.767	15.0956	5.97208	311.845	1772.48
3	KS-0003	F	Farm 7	T	1	1820.04	369.72	241.825	5.86873	9.03668	171.532	1434.09
4	KS-0004	F	Farm 7	T	1	1204.34	NA	840.364	1.9844	3.14561	268.864	1238.71
5	KS-0005	F	Farm 7	T	1	1020.34	53.07	251.629	8.91429	6.12256	394.655	1604.08
6	KS-0006	F	Farm 7	T	1	1858.19	110.12	235.205	6.21359	5.61962	484.036	1509.81
7	KS-0007	F	Farm 7	T	1	722.726	NA	579.615	5.8745	4.95563	315.008	1350.37
8	KS-0008	F	Farm 7	T	1	1261.04	NA	257.808	14.2056	7.10434	498.775	1453.37
9	KS-0009	F	Farm 7	T	1	1067.91	159.36	497.443	3.30857	5.241	281.41	1359.18
10	KS-0010	F	Farm 7	T	1	2088.95	NA	547.184	6.68228	4.65187	388.182	1712.95
11	KS-0011	F	Farm 7	T	1	2910.81	NA	689.498	12.2638	2.58737	265.429	2187.6
12	KS-0012	F	Farm 7	T	1	1645.05	NA	241.973	12.0408	10.3396	282.592	1443.15
13	KS-0013	F	Farm 7	T	1	1668.85	115.38	692.175	9.86395	3.71335	356.714	1895.04
14	KS-0014	F	Farm 7	T	1	1393.71	NA	305.425	3.26025	6.41834	566.993	2167.1
15	KS-0015	M	Farm 9	T	1	6466.88	121.43	902.594	0.697784	11.1044	287.277	708.561
16	KS-0016	M	Farm 9	Tx	2	1821.73	211.95	419.643	0.31746	5.88588	420.546	458.399
17	KS-0017	F	Farm 9	Tx	2	1387.72	NA	517.371	0.404843	7.04129	117.229	637.15
18	KS-0018	F	Farm 9	Tx	2	2768.66	NA	189.656	0.587755	6.7841	313.013	628.863
19	KS-0019	F	Farm 9	Tx	2	6094.19	702.79	478.54	0.465608	4.92816	236.87	668.481
20	KS-0020	M	Farm 9	Tx	2	5884.58	NA	526.885	0.613583	7.71817	273.548	526.932
21	KS-0021	F	Farm 9	Tx	2	2119.23	NA	323.015	3.2737	3.56496	230.903	996.758
22	KS-0022	F	Farm 9	Tx	2	5704.56	NA	783.885	0.27376	6.65814	147.666	536.675
23	KS-0023	M	Farm 9	Tx	2	2934.2	121.12	468.688	2.82353	9.67281	NA	1236.49
24	KS-0024	M	Farm 9	T	1	8747.1	NA	1028.5	0.817342	11.8301	168.763	1148.34
25	KS-0025	M	Farm 9	T	1	3168.75	248.61	NA	1.83066	2.63813	380.266	2137.95
26	KS-0026	M	Farm 9	T	1	8292.34	309.16	900.714	0.376374	6.61603	138.799	737.049
27	KS-0027	M	Farm 9	Tx	2	7479.13	NA	721.295	0.406103	17.8548	170.205	587.28
28	KS-0028	M	Farm 9	T	1	1032.18	NA	720.802	NA	4.0824	308.161	353.741
29	KS-0029	M	Farm 9	Tx	2	5421.36	266.14	640.157	0.444156	15.5543	214.484	607.792
30	KS-0030	F	Farm 9	Tx	2	3039.75	NA	759.683	1.18519	5.22013	138.059	890.023
31	KS-0031	F	Farm 9	Tx	2	2050.44	NA	636.888	0.497574	10.2677	176.934	646.9
32	KS-0032	M	Farm 9	T	1	15125.6	NA	1163.97	0.408867	13.4019	129.618	654.469
33	KS-0033	M	Farm 9	T	1	9398.24	147.89	908.479	0.77765	3.35553	253.284	1044.27
34	KS-0034	M	Farm 9	T	1	2840.19	NA	879.318	1.92593	4.45009	163.776	979.592
35	KS-0035	M	Farm 9	T	1	8734.59	151.39	941.091	2.86264	15.5749	148.799	1424.65
36	KS-0036	M	Farm 9	Tx	2	4326.71	200.8	866.267	14.026	3.22936	113.994	1636.36
37	KS-0037	M	Farm 9	T	1	5240.16	NA	595.884	0.271889	7.76049	309.387	571.511
38	KS-0038	M	Farm 9	T	1	5190.57	NA	1121.05	1.28291	6.56243	131.864	1012
39	KS-0039	M	Farm 9	T	1	7385.08	945.02	699.647	1.23771	7.50323	195.45	940.676
40	KS-0040	M	Farm 9	Tx	2	1918.14	NA	761.441	5.97403	3.75015	230.097	1527.38
41	KS-0041	M	Farm 9	T	1	1128.21	NA	676.726	0.545511	2.81211	268.213	675.717
42	KS-0042	M	Farm 9	T	1	1706.77	NA	688.28	1.16335	3.02439	423.676	1092.74
43	KS-0043	M	Farm 9	Tx	2	3254.27	141.2	777.448	6.44512	3.38242	152.66	1479.75
44	KS-0044	M	Farm 9	T	1	3169.73	NA	480.157	1.72692	4.46441	172.686	1353.86
45	KS-0045	M	Farm 9	Tx	2	4985.98	112.35	1103.44	1.87099	3.22638	247.922	1178.17
46	KS-0046	M	Farm 9	T	1	2445.06	223.11	853.91	1.03536	3.95482	130.741	733.482
47	KS-0047	F	Farm 9	T	1	3329.4	NA	648.892	0.443131	1.73294	139.48	819.341
48	KS-0048	M	Farm 9	T	1	8260.71	NA	115.065	1.61864	5.15519	192.124	764.649
49	KS-0049	M	Farm 9	Tx	2	7771.97	192.83	172.985	5.87382	3.50722	221.855	1333.26
50	KS-0050	F	Farm 9	Tx	2	9518.56	NA	716.461	1.64339	7.65187	138.464	722.725
51	KS-0051	F	Farm 9	T	1	2555.72	NA	502.799	2.20389	8.84462	270.799	1306.5
52	KS-0052	M	Farm 9	Tx	2	19794.9	NA	918.375	0.112045	5.09509	123.335	304.122
53	KS-0053	F	Farm 9	Tx	2	8969.25	153.94	76.3843	0.695104	13.4977	80.7991	775.428
54	KS-0054	M	Farm 9	T	1	9523.61	NA	582.405	4.57143	4.04954	73.0566	1541.74
55	KS-0055	M	Farm 9	Tx	2	8912.09	329.88	468.599	4.72435	7.54336	84.2059	972.693
56	KS-0056	F	Farm 9	Tx	2	5085.28	207.17	257.556	0.660738	3.90294	61.0974	832.004
57	KS-0057	M	Farm 9	Tx	2	6959.95	NA	341.202	0.626683	6.14401	103.172	734.394
58	KS-0058	F	Farm 9	Tx	2	2508.44	NA	468.495	1.62123	3.24037	311.515	850.6
59	KS-0059	M	Farm 9	Tx	2	4331.99	184.86	1001.4	2.0804	4.97292	99.7926	1025.92
60	KS-0060	F	Farm 9	T	1	3359.56	NA	149.463	4.41646	5.00081	128.503	1199.58
61	KS-0061	F	Farm 9	Tx	2	2190.15	NA	515.493	1.42673	7.41059	165.822	915.609
62	KS-0062	F	Farm 9	Tx	2	5288.56	NA	667.046	0.162457	7.31648	200.756	585.4
63	KS-0063	M	Farm 9	Tx	2	5250.03	355.38	632.611	0.523103	4.09346	83.498	886.574
64	KS-0064	F	Farm 9	Tx	2	2093.17	NA	195.175	1.00993	3.97129	123.362	908.194
65	KS-0065	M	Farm 9	T	1	2360.56	218.33	479.546	0.386555	4.89342	89.6053	663.694
66	KS-0066	F	Farm 9	Tx	2	2802.13	183.27	207.893	2.43939	9.32295	59.8643	943.145
67	KS-0067	M	Farm 9	T	1	4493.03	NA	495.23	0.581689	9.27068	52.6569	693.427
68	KS-0068	M	Farm 9	Tx	2	4943.85	NA	370.711	0.85213	3.56279	95.5433	918.367
69	KS-0069	F	Farm 9	Tx	2	5528.74	119.36	541.07	1.29543	5.22148	84.1516	848.198
70	KS-0070	M	Farm 9	Tx	2	864.751	NA	707.414	1.29118	4.16667	69.2229	908.08
71	KS-0071	F	Farm 9	Tx	2	4786.73	NA	472.018	0.314286	5.66114	361.618	709.019
72	KS-0072	M	Farm 9	T	1	16427.5	NA	544.499	0.767699	6.00144	214.636	797.703
73	KS-0073	M	Farm 9	Tx	2	7684.41	283.67	346.976	4.27145	17.503	244.453	1058.55
74	KS-0074	F	Farm 9	Tx	2	6882.79	NA	444.574	1.1706	5.83808	177.97	1010.81
75	KS-0075	M	Farm 9	Tx	2	6234.05	NA	800.462	0.452709	16.1161	115.893	623.739
76	KS-0076	M	Farm 9	Tx	2	8573.92	188.05	888.898	1.95918	8.72679	162.717	1080.87
77	KS-0077	F	Farm 9	Tx	2	11176.5	NA	474.896	0.701608	9.4824	208.995	862.819
78	KS-0078	M	Farm 9	Tx	2	5921.71	NA	183.481	6.91934	4.73681	110.055	1141.19
79	KS-0079	F	Farm 9	Tx	2	4457.54	145.66	642.224	1.43909	6.72252	162.345	1141.53
80	KS-0080	M	Farm 9	T	1	6676.6	NA	324.508	7.5985	2.61532	182	1573.54
81	KS-0081	M	Farm 1	Tx	2	759.363	NA	273.924	8.38906	2.04364	342.329	1583.65
82	KS-0082	M	Farm 1	Tx	2	2874.87	NA	1532.74	16.1905	3.60385	296.628	1584.63
83	KS-0083	M	Farm 1	Tx	2	1549.4	91.31	320.886	19.2987	3.17588	511.977	1307.2
84	KS-0084	M	Farm 1	Tx	2	2826.1	NA	423.163	10.4803	6.59239	284.218	1349.26
85	KS-0085	M	Farm 1	Tx	2	1210.47	254.98	1335.54	3.69963	5.14263	378.568	1347.46
86	KS-0086	M	Farm 1	Tx	2	597.713	254.98	183.508	4.42282	4.98514	525.295	1271.88
87	KS-0087	M	Farm 1	Tx	2	2047.69	NA	501.523	13.7343	5.37128	260.876	1624.06
88	KS-0088	F	Farm 1	Tx	2	2043.32	NA	246.282	10.3231	3.67786	246.233	1304.61
89	KS-0089	M	Farm 1	Tx	2	1302.25	162.55	293.308	1.22401	4.50379	250.036	996.413
90	KS-0090	F	Farm 1	Tx	2	2756.9	NA	273.249	5.93438	2.06806	391.168	1245.45
91	KS-0091	F	Farm 1	Tx	2	7681.84	NA	388.927	1.63707	7.40223	243.079	620.518
92	KS-0092	F	Farm 1	Tx	2	1075.61	NA	313.148	3.38456	11.2891	243.857	1131.8
93	KS-0093	F	Farm 1	Tx	2	2062.25	165.74	311.479	1.146	4.95828	455.943	1142.07
94	KS-0094	M	Farm 1	Tx	2	2275.78	NA	435.136	3.30579	5.89736	229.169	828.133
95	KS-0095	M	Farm 1	Tx	2	1788.71	132.43	335.009	3.5193	4.39288	410.927	785.492
96	KS-0096	F	Farm 1	Tx	2	1989.65	154.42	556.358	0.712115	6.62871	178.107	857.267
97	KS-0097	M	Farm 1	Tx	2	4321.63	NA	694.113	6.22878	1.65832	411.255	1115.71
98	KS-0098	M	Farm 1	Tx	2	1334.46	NA	469.061	0.186829	3.09948	250.98	470.68
99	KS-0099	M	Farm 1	Tx	2	2568.05	133.23	211.395	0.436833	7.96422	314.833	573.386
100	KS-0100	M	Farm 1	Tx	2	1430.27	NA	NA	NA	8.30528	368.075	NA
101	KS-0101	F	Farm 1	Tx	2	7589.85	NA	NA	NA	4.05639	287.56	NA
102	KS-0102	M	Farm 1	Tx	2	3665.04	NA	NA	NA	8.12093	116.935	NA
103	KS-0103	F	Farm 1	Tx	2	2180.28	188.05	NA	NA	3.68988	139.741	NA
104	KS-0104	M	Farm 1	Tx	2	3596.69	NA	NA	NA	2.34574	485.256	NA
105	KS-0105	M	Farm 1	Tx	2	2683.8	219.92	600.137	13.8017	3.31682	201.504	1579.12
106	KS-0106	M	Farm 1	Tx	2	9123.04	207.17	328.536	2.8083	2.18378	205.393	777.603
107	KS-0107	M	Farm 1	Tx	2	2988.35	NA	NA	NA	3.92619	98.7106	NA
108	KS-0108	F	Farm 1	Tx	2	1805.08	NA	502.112	5.77086	3.77667	457.194	1041.42
109	KS-0109	M	Farm 1	Tx	2	1829.77	242.23	412.062	12.0463	6.00658	234.766	1264.2
110	KS-0110	M	Farm 1	Tx	2	1276.75	NA	473.329	7.52475	8.66755	364.755	1624.57
111	KS-0111	M	Farm 1	Tx	2	965.454	NA	291.004	1.39511	8.86202	101.05	854.937
112	KS-0112	M	Farm 1	Tx	2	2377.71	NA	NA	NA	7.80843	191.488	NA
113	KS-0113	F	Farm 1	Tx	2	2471.92	79.04	NA	NA	12.2562	108.769	NA
114	KS-0114	M	Farm 1	Tx	2	2205.54	NA	623.78	42.5233	9.15976	101.46	2063.41
115	KS-0115	M	Farm 1	Tx	2	1983.54	189.64	792.155	0.755102	9.84495	148.97	935.86
116	KS-0116	F	Farm 1	Tx	2	666.072	83.35	266.012	6.74855	6.92593	182.46	1398.1
117	KS-0117	M	Farm 1	Tx	2	1419.5	NA	347.953	3.5084	5.47269	562.519	1129.95
118	KS-0118	M	Farm 1	Tx	2	453.4	NA	318.597	0.657403	4.77311	376.369	960.238
119	KS-0119	M	Farm 1	Tx	2	1063.58	65.98	266.433	8.10896	2.38316	254.294	1561.16
120	KS-0120	M	Farm 1	Tx	2	1267.33	NA	334.283	2.12625	3.00439	439.478	1341.56
121	KS-0121	M	Farm 1	Tx	2	2133.77	NA	80.8493	0.791209	4.04363	369.465	557.904
122	KS-0122	M	Farm 1	Tx	2	1389.55	NA	276.87	2.84937	4.39202	312.375	713.869
123	KS-0123	F	Farm 1	Tx	2	1753.67	132.59	326.832	2.83604	6.52386	326.041	1092.45
124	KS-0124	F	Farm 1	Tx	2	1148.72	NA	315.561	7.73626	6.39859	220.699	937.206
125	KS-0125	M	Farm 1	Tx	2	634.84	165.74	343.524	11.4739	6.50418	369.294	965.015
126	KS-0126	F	Farm 1	Tx	2	861.82	47.81	427.776	9.47233	9.20245	369.55	1125.21
127	KS-0127	M	Farm 1	Tx	2	1545.77	NA	440.257	1.08783	7.03429	163.1	843.537
128	KS-0128	M	Farm 1	Tx	2	1062.79	NA	119.899	8.18402	10.9142	333.792	1224.49
129	KS-0129	M	Farm 1	Tx	2	2423.2	199.2	1256.17	3.61033	7.95568	240.484	1734.03
130	KS-0130	M	Farm 1	Tx	2	1992.39	NA	400.639	4.82835	11.4362	189.576	1101.09
131	KS-0131	F	Farm 1	Tx	2	1552.18	NA	407.162	1.60384	10.1795	264.031	679.129
132	KS-0132	F	Farm 9	T	1	2055	NA	1046.06	1.17946	4.73742	77.2723	1468.52
133	KS-0133	M	Farm 9	T	1	4358.05	146.14	598.575	1.53589	4.09826	367.466	1011.89
134	KS-0134	F	Farm 9	Tx	2	1318.87	NA	701.648	0.461684	6.99709	52.609	862.819
135	KS-0135	M	Farm 9	Tx	2	1153.95	NA	408.978	1.23963	7.11567	172.016	818.631
136	KS-0136	F	Farm 9	Tx	2	2380.93	184.86	439.049	0.459917	7.94123	136.346	720.428
137	KS-0137	F	Farm 9	Tx	2	1384.89	NA	390.887	10.5611	4.41746	260.143	1468.31
138	KS-0138	F	Farm 9	Tx	2	1993.36	NA	593.93	1.08141	2.97562	236.355	1049.37
139	KS-0139	F	Farm 9	Tx	2	2608.56	184.86	2344.75	40.7713	7.3293	164.626	2833.53
140	KS-0140	F	Farm 9	Tx	2	2168.06	NA	486.549	0.511656	4.7829	167.637	730.083
141	KS-0141	M	Farm 9	T	1	1579.96	NA	815.302	1.26786	8.07282	195.404	1227.43
142	KS-0142	M	Farm 9	T	1	3439.6	NA	433.361	0.386158	5.91154	205.484	976.55
143	KS-0143	M	Farm 9	Tx	2	1148.01	258.17	223.235	0.795812	13.3134	106.349	721.872
144	KS-0144	M	Farm 9	T	1	3497.13	NA	456.328	0.527606	6.08191	105.976	688.235
145	KS-0145	F	Farm 9	Tx	2	1128.4	205.58	955.396	0.307298	8.66298	53.3185	796.467
146	KS-0146	F	Farm 9	Tx	2	7296.58	213.55	513.747	3.61905	10.2198	84.635	1259.48
147	KS-0147	F	Farm 9	T	1	1090.53	NA	752.892	0.909774	11.4491	48.0317	1054.17
148	KS-0148	M	Farm 9	T	1	4344.31	NA	608.579	0.380952	3.66567	145.459	601.154
149	KS-0149	M	Farm 9	Tx	2	1831.95	221.51	155.51	13.2431	8.2611	58.0372	2132.27
150	KS-0150	F	Farm 9	Tx	2	2069	NA	352.38	0.868949	15.1625	65.9069	638.556
151	KS-0151	M	Farm 9	T	1	948.098	NA	370.66	7.96416	6.66784	67.3024	1264.31
152	KS-0152	M	Farm 9	T	1	3804.65	NA	939.814	0.759287	9.8644	63.1507	1158.57
153	KS-0153	M	Farm 9	T	1	3066.12	261.35	931.347	1.11801	13.5738	50.0379	1104
154	KS-0154	F	Farm 9	Tx	2	2827.43	NA	445.099	1.68729	13.0773	52.0911	829.182
155	KS-0155	F	Farm 9	Tx	2	981.929	178.49	320.41	1.32258	5.72238	85.7705	1105.99
156	KS-0156	M	Farm 9	Tx	2	3014.87	578.49	960.425	1.09639	6.92711	177.768	1291.39
157	KS-0157	F	Farm 9	T	1	2967.5	NA	60.81	2.12771	8.5182	108.669	3849.72
158	KS-0158	M	Farm 9	T	1	1492.13	NA	1050.06	0.635549	12.0975	100.622	796.12
159	KS-0159	M	Farm 9	T	1	4848.48	231.08	688.879	0.64723	3.08288	70.2762	987.089
160	KS-0160	M	Farm 9	T	1	3459.91	NA	1555.26	1.29336	5.29775	157.132	1217.77
161	KS-0161	F	Farm 6	Tx	2	2148.46	NA	295.037	2.05849	9.75345	171.332	1007.55
162	KS-0162	M	Farm 6	Tx	2	21745.8	NA	227.422	2.43161	3.70555	108.418	914.223
163	KS-0164	M	Farm 6	Tx	2	4610.37	NA	532.387	0.884377	24.948	104.089	878.577
164	KS-0166	F	Farm 6	Tx	2	8890.88	155.54	235.184	1.16469	10.1348	119.871	974.089
165	KS-0167	M	Farm 6	Tx	2	4021.08	NA	618.666	0.856617	10.9297	69.909	1104.97
166	KS-0170	M	Farm 6	Tx	2	2270.97	NA	94.8153	2.30277	7.31174	308.109	1053.91
167	KS-0171	M	Farm 6	Tx	2	3251.53	NA	552.805	2.09765	22.0601	176.2	1084.99
168	KS-0172	M	Farm 6	T	1	533.833	NA	550.436	3.62768	7.13979	153.498	1981.39
169	KS-0173	M	Farm 6	T	1	3348.59	150.6	288.518	2.24688	2.15923	239.444	1566.28
170	KS-0174	M	Farm 6	Tx	2	1136.99	NA	300.059	3.0892	10.6748	108.231	1640.94
171	KS-0175	M	Farm 6	Tx	2	1057.27	283.67	157.366	2.5348	13.5162	110.405	1513.34
172	KS-0176	F	Farm 6	Tx	2	2513.17	167.33	572.544	0.567143	9.27891	218.764	1077.55
173	KS-0178	M	Farm 6	Tx	2	3047	NA	552.862	4.34684	23.2579	263.216	1137.16
174	KS-0179	M	Farm 6	T	1	589.296	108.84	494.41	2.09913	31.3904	244.877	1140.6
175	KS-0180	F	Farm 6	Tx	2	4887.69	NA	155.903	9.55385	4.10968	258.828	782.206
176	KS-0181	F	Farm 6	Tx	2	5238.13	NA	622.749	3.98456	44.2655	203.521	1253.17
177	KS-0182	M	Farm 6	Tx	2	2398.78	NA	477.984	4.48918	14.3493	123.405	1301.59
178	KS-0183	M	Farm 6	Tx	2	1019.13	266.14	416.476	4.7474	12.2317	103.724	1827.41
179	KS-0184	F	Farm 6	Tx	2	1724.75	NA	414.038	12.2213	16.8036	152.177	1311.19
180	KS-0185	M	Farm 6	Tx	2	1840.68	457.37	1780.62	2.94286	12.9635	216.878	1126.53
181	KS-0187	M	Farm 6	Tx	2	3064.69	NA	389.388	4.85323	12.7356	180.121	1715.72
182	KS-0188	M	Farm 6	Tx	2	877.011	NA	261.419	3.7323	10.4733	130.617	1480.05
183	KS-0189	F	Farm 6	Tx	2	627.427	18.49	2350.36	1.38346	4.91315	436.133	958.647
184	KS-0191	F	Farm 6	Tx	2	2234.48	NA	714.36	2.90293	16.6422	110.621	1514.91
185	KS-0192	F	Farm 6	Tx	2	1996.6	NA	244.086	2.36481	9.29042	226.243	994.466
186	KS-0193	F	Farm 6	Tx	2	5908.48	140.88	135.005	0.90563	21.0182	170.717	759.081
187	KS-0194	M	Farm 6	T	1	NA	NA	262.633	2.98678	21.7371	339.874	1053.37
188	KS-0195	F	Farm 6	Tx	2	5338.33	350.6	487.658	3.80028	45.9313	145.521	1274.02
189	KS-0196	F	Farm 6	Tx	2	2076.66	693.23	865.633	7.89311	18.5046	186.247	1350.02
190	KS-0197	F	Farm 6	Tx	2	1648.32	NA	566.693	12.0301	8.2924	171.064	1381.31
191	KS-0198	F	Farm 6	Tx	2	530.366	NA	509.608	2.53303	12.0366	127.714	1015.07
192	KS-0199	M	Farm 6	Tx	2	662.091	134.34	533.796	0.887813	12.5187	136.942	1027.33
193	KS-0200	M	Farm 6	Tx	2	752.428	NA	260.496	1.34117	6.62673	334.508	901.682
194	KS-0204	F	Farm 6	Tx	2	994.87	NA	489.549	1.36091	11.6235	215.02	845.047
195	KS-0205	F	Farm 2	Tx	2	1228.44	181.67	481.718	1.4417	26.6358	118.557	772.967
196	KS-0206	F	Farm 2	Tx	2	2870.64	157.93	474.15	0.244823	9.57691	108.429	675.154
197	KS-0207	M	Farm 2	Tx	2	1105.99	NA	218.405	0.571429	8.47668	114.622	747.051
198	KS-0208	M	Farm 2	Tx	2	4669.57	NA	NA	11.7289	22.5705	93.3856	2114.89
199	KS-0209	M	Farm 2	Tx	2	NA	NA	418.601	13.7026	11.823	84.1425	1536.86
200	KS-0210	M	Farm 2	Tx	2	1976.91	NA	344.346	0.96496	25.3225	104.227	1053.52
201	KS-0212	M	Farm 2	Tx	2	829.023	NA	216.314	1.23185	17.2454	104.903	652.392
202	KS-0213	M	Farm 2	Tx	2	4945.21	87.01	437.301	0.929628	18.4117	133.53	972.348
203	KS-0214	M	Farm 2	Tx	2	4508.3	NA	80.7537	0.80593	15.0825	187.665	1134.96
204	KS-0215	F	Farm 2	Tx	2	5483.38	342.63	NA	NA	25.2486	77.7262	NA
205	KS-0216	M	Farm 2	Tx	2	887.999	NA	335.807	0.363508	30.3594	82.2112	1324.51
206	KS-0217	M	Farm 2	Tx	2	NA	NA	356.535	0.921833	24.7346	71.0791	732.384
207	KS-0218	F	Farm 2	Tx	2	2881.98	NA	460.969	0.570833	24.1186	104.733	936.224
208	KS-0219	M	Farm 2	Tx	2	2382.44	120.32	357.265	1.27448	22.7919	120.273	962.579
209	KS-0220	M	Farm 2	Tx	2	2075.61	NA	227.692	0.417526	14.5543	123.699	498.632
210	KS-0221	F	Farm 2	Tx	2	NA	NA	360.694	1.52079	8.21246	152.458	962.396
211	KS-0222	M	Farm 2	Tx	2	2434.51	NA	414.145	0.366321	14.8861	120.996	530.156
212	KS-0223	F	Farm 2	Tx	2	NA	NA	127.265	1.10661	25.4771	86.0904	805.424
213	KS-0224	M	Farm 2	Tx	2	3266.25	NA	338.066	0.758833	5.1709	83.771	774.632
214	KS-0225	F	Farm 2	Tx	2	925.485	152.19	336.863	1.21268	20.0968	203.88	1077.5
215	KS-0226	F	Farm 2	Tx	2	2153.11	88.61	295.308	0.856212	7.38654	145.983	805.69
216	KS-0227	M	Farm 2	Tx	2	2705.48	NA	324.079	0.353024	22.3013	116.756	524.493
217	KS-0228	M	Farm 2	Tx	2	2782.01	NA	943.421	3.94231	12.6903	226.092	1589.48
218	KS-0229	M	Farm 2	Tx	2	1367.45	82.55	353.646	0.975369	9.83553	268.438	923.645
219	KS-0230	M	Farm 2	Tx	2	4954.02	NA	304.902	0.966622	25.7997	85.8113	869.731
220	KS-0231	M	Farm 2	Tx	2	2358.4	NA	505.228	0.251038	15.8442	87.7051	599.686
221	KS-0232	F	Farm 2	Tx	2	1930.86	NA	332.938	0.101821	24.1933	53.9822	522.9
222	KS-0233	M	Farm 2	Tx	2	2554.75	134.34	268.753	1.25353	12.6419	100.692	1072.03
223	KS-0234	F	Farm 2	Tx	2	2378.01	NA	192.241	0.528155	10.3017	91.7781	543.293
224	KS-0235	F	Farm 2	Tx	2	4911.14	277.29	231.026	2.57764	14.6065	49.7819	1183.23
225	KS-0236	F	Farm 2	Tx	2	3969.43	60.72	850.276	1.91803	11.7525	171.088	1449.6
226	KS-0237	M	Farm 2	Tx	2	8850.2	NA	735.68	3.17191	19.3922	133.32	950.796
227	KS-0238	M	Farm 2	Tx	2	4986.53	NA	282.312	2.24654	15.2698	59.294	1023.29
228	KS-0239	M	Farm 2	Tx	2	7594.47	269.32	558.728	0.281596	14.6789	149.922	593.491
229	KS-0240	M	Farm 2	Tx	2	4966.61	NA	428.522	0.462886	10.7735	116.279	748.231
230	KS-0241	M	Farm 2	Tx	2	3695.26	NA	447.884	1.17989	16.7691	151.74	1221.66
231	KS-0242	F	Farm 2	Tx	2	1314.28	NA	340.394	1.21919	16.0599	85.5379	851.918
232	KS-0243	F	Farm 2	Tx	2	3306.96	104.06	349.205	1.1583	29.6952	136.902	647.546
233	KS-0244	F	Farm 2	Tx	2	1449.15	NA	566.859	0.616246	17.0142	137.677	774.31
234	KS-0245	M	Farm 2	Tx	2	4224.05	NA	567.624	4.78237	40.2379	94.6957	1198.17
235	KS-0246	F	Farm 2	Tx	2	1101.44	219.92	246.167	0.487021	26.5107	84.3651	729.892
236	KS-0247	M	Farm 2	Tx	2	2099.92	NA	373.542	0.318436	26.0621	98.3993	660.13
237	KS-0248	F	Farm 2	Tx	2	3714.22	NA	377.384	0.399434	31.0073	21.8121	678.925
238	KS-0249	M	Farm 2	Tx	2	3960.79	66.77	252.221	2.38571	44.3586	169.369	986.735
239	KS-0250	M	Farm 2	Tx	2	3669.55	NA	500.445	0.764588	25.1766	58.3934	748.491
240	KS-0251	M	Farm 2	Tx	2	1806.67	NA	377.073	1.42857	21.8311	143.717	1009.45
241	KS-0252	M	Farm 2	Tx	2	1649.11	NA	228.457	0.306471	25.9231	208.323	873.888
242	KS-0253	M	Farm 2	Tx	2	7309.98	173.71	477.854	2.83093	27.4075	109.255	1046.15
243	KS-0254	M	Farm 2	Tx	2	3533.27	NA	230.725	0.684661	28.6309	85.7351	852.064
244	KS-0255	F	Farm 2	Tx	2	7383.86	102.47	277.732	0.157543	50.6004	118.988	572.191
245	KS-0256	F	Farm 9	T	1	2390.52	137.37	363.812	3.92273	4.66687	165.606	1744.85
246	KS-0257	M	Farm 9	T	1	1985.5	NA	541.525	3.71429	3.38177	86.8869	1725.09
247	KS-0258	F	Farm 9	T	1	2093.35	NA	252.794	1.2866	4.60256	66.279	1555.33
248	KS-0259	F	Farm 9	T	1	2566.36	352.19	522.383	6.73167	5.0034	71.1818	1644.16
249	KS-0260	F	Farm 9	T	1	2667.78	NA	452.948	3.97026	5.15696	126.84	1505.21
250	KS-0261	F	Farm 9	T	1	1493.41	NA	416.394	3.05942	2.56141	112.347	1746.43
251	KS-0262	M	Farm 9	T	1	3539.38	NA	448.009	11.0957	11.7908	48.2907	1528.49
252	KS-0263	F	Farm 9	T	1	3920.24	194.42	417.442	3.14012	4.93313	89.3215	1607.88
253	KS-0264	M	Farm 9	T	1	3795.85	NA	309.601	1.06312	5.3381	194.459	1177.71
254	KS-0265	F	Farm 9	T	1	2693.29	176.89	463.529	8.23966	4.41366	122.049	1778.38
255	KS-0266	M	Farm 9	T	1	2268.3	67.89	370.143	4.12178	2.72294	251.455	1802.61
256	KS-0267	F	Farm 9	T	1	3301.57	NA	204.009	2.60338	7.76101	84.3784	1687.7
257	KS-0268	M	Farm 9	T	1	5939.03	NA	515.153	4.54023	16.0871	56.3567	1511.26
258	KS-0269	M	Farm 9	Tx	2	1765.53	118.25	499.409	2.86211	8.77796	63.753	1748.36
259	KS-0270	M	Farm 9	T	1	3373.4	NA	422.324	4.33657	16.3195	57.4793	1690.11
260	KS-0271	M	Farm 9	T	1	7681.84	NA	178.901	1.10769	7.94804	69.8321	1156.67
261	KS-0272	M	Farm 9	T	1	4044.64	NA	431.825	10.6172	4.78209	70.4824	1583.33
262	KS-0273	M	Farm 9	T	1	2572.5	96.73	428.858	4.57919	7.07555	68.4081	1721.35
263	KS-0274	M	Farm 9	T	1	1962.83	NA	284.958	3.40722	6.51741	94.9025	1096.06
264	KS-0275	M	Farm 9	T	1	2994.5	487.65	218.253	1.77606	5.55769	45.4749	1710.56
265	KS-0276	M	Farm 9	T	1	2160.9	227.89	465.93	3.29701	9.72657	68.9013	1470.75
266	KS-0277	M	Farm 9	T	1	3973.64	NA	203.535	1.71004	6.8516	48.7095	1103.86
267	11041SK0089	F	Farm 5	T	1	1872.77	180.23	166.691	0.267942	29.5885	95.6496	177.524
268	11041SK0090	M	Farm 5	T	1	2070.31	64.9388	76.7169	0.307015	39.9697	117.663	181.1
269	11041SK0091	F	Farm 5	T	1	2211.64	57.7282	42.7174	0.643776	139.498	129.564	168.436
270	11041SK0092	F	Farm 5	T	1	4128.09	94.9344	96.1354	0.37932	60.46	165.439	278.153
271	11041SK0093	M	Farm 5	T	1	2435.57	147.947	66.4286	0.801736	55.4703	NA	211.541
272	11041SK0094	F	Farm 5	T	1	7578.79	79.6608	43.464	0.248172	56.4047	56.1246	129.982
273	11041SK0095	M	Farm 5	T	1	2425.34	161.115	174.888	0.224828	41.2881	99.1398	126.863
274	11041SK0096	M	Farm 5	T	1	3655.34	176.034	119.013	0.529038	51.5187	103.223	153.038
275	11041SK0009	M	Farm 5	T	1	2590.72	127.414	109.775	0.183379	35.4299	53.1296	75.3024
276	11041SK0097	M	Farm 5	T	1	1130.48	126.561	145.848	0.385731	68.975	118.916	177.085
277	11041SK0011	F	Farm 4	T	1	3532.31	129.527	84.1166	0.18091	79.0791	97.8988	132.592
278	11041SK0012	M	Farm 4	T	1	6912.7	133.047	85.4218	0.149235	44.9376	99.8028	119.893
279	11041SK0098	M	Farm 4	T	1	5075.69	159.896	189.384	0.147829	44.0092	84.3158	132.762
280	11041SK0099	F	Farm 4	T	1	3084.82	119.538	64.6987	0.718579	63.7936	110.939	192.219
281	11041SK0100	F	Farm 4	T	1	6300.65	158.101	91.8058	0.731301	40.4416	99.9016	240.371
282	11041SK0101	M	Farm 4	T	1	2867.15	79.1497	41.1912	0.254122	111.199	109.362	114.111
283	11041SK0102	F	Farm 4	T	1	4338.62	105.569	49.298	0.247738	80.7062	101.603	146.714
284	11041SK0018	F	Farm 4	T	1	7212.54	71.7492	58.6892	0.385694	74.5741	105.77	166.123
285	11041SK0103	F	Farm 4	T	1	4033.79	42.5934	35.9513	2.76223	116.112	114.997	162.801
286	11041SK0104	F	Farm 4	T	1	1555.16	84.0756	50.254	1.62811	87.3996	110.133	173.998
287	11041SK0105	M	Farm 4	T	1	3350.91	76.9139	21.2585	0.208651	152.927	110.667	118.872
288	11041SK0022	F	Farm 4	T	1	4627.02	153.988	127.82	0.125589	34.0282	109.205	115.536
289	11041SK0106	F	Farm 4	T	1	2488.04	106.52	46.1072	0.525875	48.3898	65.9593	131.784
290	11041SK0107	F	Farm 4	T	1	2312.45	118.431	39.1489	0.618546	43.7078	NA	192.847
291	11041SK0108	M	Farm 4	T	1	3691.79	273.377	112.937	0.177693	42.3069	117.425	196.139
292	11041SK0109	F	Farm 4	T	1	5111.05	152.606	91.3786	0.335568	73.5508	127.03	335.035
293	11041SK0027	M	Farm 4	T	1	3130.83	128.595	40.171	1.22239	65.3732	107.921	517.792
294	11041SK0110	M	Farm 4	T	1	4573.06	187.55	70.3524	0.435029	62.4757	112.958	312.117
295	11041SK0111	M	Farm 4	T	1	4084.8	177.908	68.2557	0.356002	67.5119	128.231	425.387
296	11041SK0030	M	Farm 4	T	1	2317.94	167.042	53.8508	1.25115	61.1329	116.597	461.139
297	11041SK0112	F	Farm 10	T	1	2899.78	221.92	151.215	0.38828	42.9619	120.907	281.179
298	11041SK0113	M	Farm 10	T	1	3656.34	109.343	50.3901	0.65705	64.8389	140.817	272.036
299	11041SK0033	M	Farm 10	T	1	5307.51	114.288	58.3247	0.246778	118.982	136.442	267.306
300	11041SK0114	F	Farm 10	T	1	3558.37	104.236	55.1155	0.118645	43.9447	144.555	213.528
301	11041SK0115	F	Farm 10	T	1	127.239	78.3803	77.1975	0.356504	20.6765	132.026	257.02
302	11041SK0116	F	Farm 10	T	1	3831.18	85.2962	24.3522	0.920647	49.3196	113.628	364.854
303	11041SK0117	M	Farm 10	T	1	1489.17	76.3769	33.6947	1.68565	79.2898	120.526	330.202
304	11041SK0118	M	Farm 10	T	1	1633.41	182.984	106.487	0.263187	39.1245	114.698	240.28
305	11041SK0039	M	Farm 10	T	1	2328.68	109.093	74.3717	0.313862	47.7904	116.908	312.662
306	11041SK0040	M	Farm 10	T	1	4419.48	97.5064	138.74	0.433478	44.7942	192.563	196.022
307	11041SK0041	M	Farm 10	T	1	4055.1	80.9445	30.4044	0.704097	90.7469	98.5867	302.334
308	11041SK0119	M	Farm 10	T	1	1270.87	329.612	84.3822	NA	39.9351	108.272	279.784
309	11041SK0120	F	Farm 10	T	1	2844.24	111.79	37.2867	1.35119	35.2056	204.648	440.264
310	11041SK0121	M	Farm 10	T	1	1717.76	192.305	212.486	0.188994	42.3988	170.304	196.207
311	11041SK0122	F	Farm 10	T	1	2403.01	111.394	51.4016	0.414162	100.893	176.189	284.37
312	11041SK0123	M	Farm 3	T	1	1852.66	84.7499	38.4776	0.928416	679.125	163.05	323.025
313	11041SK0124	M	Farm 3	T	1	1883.69	119.953	58.4049	0.168163	63.9496	155.105	228.008
314	11041SK0125	M	Farm 3	T	1	1322.66	152.388	41.3378	0.851957	52.9645	164.126	407.465
315	11041SK0126	F	Farm 3	T	1	3327.21	139.046	141.857	1.77448	87.6759	134.564	687.926
316	11041SK0127	M	Farm 11	T	1	1733.24	210.042	180.002	1.43665	90.7496	133.581	547.157
317	11041SK0128	M	Farm 11	T	1	1092.51	109.747	59.8217	4.49822	223.617	175.178	810.835
318	11041SK0129	F	Farm 11	T	1	1198.73	232.392	152.284	0.910694	70.8377	161.314	999.168
319	11041SK0130	F	Farm 11	T	1	1385.6	232.545	57.7445	1.06697	107.624	129.382	576.622
320	11041SK0131	F	Farm 11	T	1	2471.84	103.187	66.3098	3.5848	1771.6	227.899	1182.55
321	11041SK0132	F	Farm 11	T	1	6295.76	117.313	93.8535	1.53012	172.111	146.41	474.19
322	11041SK0133	M	Farm 11	T	1	7649.47	167.469	109.706	1.42539	550.392	228.568	532.8
323	11041SK0057	F	Farm 11	T	1	12309.3	184.151	89.0673	1.76444	NA	NA	913.443
324	11041SK0134	F	Farm 11	T	1	14190.6	157.945	27.5775	2.76129	371.625	142.934	1481.49
325	11041SK0059	M	Farm 11	T	1	8643.4	6.21946	130.709	1.9788	81.7346	96.5717	497.366
326	11041SK0135	F	Farm 11	T	1	3909.09	185.512	82.168	1.49853	95.5283	100.615	722.702
327	11041SK0136	F	Farm 11	T	1	3642.44	63.6216	20.7208	0.878126	1269.62	113.248	195.158
328	11041SK0062	F	Farm 11	T	1	4842.29	248.868	128.536	1.01185	246.842	156.716	475.501
329	11041SK0137	F	Farm 11	T	1	2427.27	158.815	11.9545	1.24145	129.95	102.444	645.735
330	11041SK0138	M	Farm 11	T	1	4400.86	229.723	202.331	1.78698	94.2893	115.473	740.66
331	11041SK0065	F	Farm 11	T	1	3747.27	119.509	98.9023	2.24355	170.752	138.357	930.43
332	11041SK0066	M	Farm 11	T	1	6445.75	304.531	208.356	0.901529	51.2664	183.026	901.29
333	11041SK0139	F	Farm 11	T	1	2681.71	102.441	83.1583	2.50138	192.359	141.172	633.056
334	11041SK0140	M	Farm 11	T	1	4428.58	238.561	202.604	2.21632	98.7709	125.432	1061.52
335	11041SK0141	F	Farm 8	T	1	2702.89	181.817	96.1835	0.958916	120.205	124.614	698.793
336	11041SK0142	M	Farm 8	T	1	3267.85	301.89	283.575	1.77149	44.6797	102.41	920.103
337	11041SK0072	M	Farm 8	T	1	3101.2	111.23	70.8498	1.8067	324.554	145.907	573.906
338	11041SK0143	M	Farm 8	T	1	2560.17	282.857	133.66	1.66122	379.976	99.7942	1028.41
339	11041SK0145	F	Farm 8	T	1	2655.62	178.855	200.005	3.23562	293.753	115.139	548.387
340	11041SK0146	M	Farm 8	T	1	3462.17	226.697	54.8965	0.53263	69.5143	130.5	292.692
341	11041SK0147	M	Farm 8	T	1	1827.94	34.8498	19.1966	0.647664	115.222	138.239	198.07
342	11041SK0077	F	Farm 8	T	1	5670.78	60.0467	39.5159	0.357837	87.3581	122.828	106.839
343	11041SK0148	M	Farm 8	T	1	1699.6	68.3418	25.12	1.57021	331.991	121.332	161.352
344	11041SK0149	M	Farm 8	T	1	2092.27	52.4562	30.2682	0.56813	409.909	129.743	143.639
345	11041SK0150	M	Farm 8	T	1	3353.08	120.255	53.6927	0.1634	73.0477	102.489	83.8763
346	11041SK0082	M	Farm 8	T	1	2144.73	120.966	24.2682	0.673891	73.0723	123.915	130.479
347	11041SK0084	M	Farm 8	T	1	2238.3	134.005	45.9838	0.148862	88.7397	125.511	110.681
348	11041SK0151	M	Farm 8	T	1	3236.9	112.644	45.6989	0.249961	250.627	156.209	268.071
349	11041SK0152	M	Farm 8	T	1	2442.1	198.295	66.6462	0.0610351	94.2323	107.394	102.239

## Sheet: Map
chr	rs	pos
20	dbrs119102687	7154394
1	dbrs159411206	120215167
1	dbrs159411291	120235989
7	dbrs159427212	4439356
1	dbrs159486074	250975965
1	dbrs159494109	261296806
1	dbrs159494116	261297188
1	dbrs159494125	261302330
1	dbrs159494128	261302555
1	dbrs159497837	263445340
1	dbrs159497839	263445365
1	dbrs159497853	263448132
1	dbrs159497869	263449067
2	dbrs159542054	158705157
2	dbrs159542061	158705359
2	dbrs159542081	158713079
2	dbrs159544567	171464705
2	dbrs159544569	171464730
2	dbrs159544680	171481012
2	dbrs159544683	171505822
2	dbrs159544685	171505983
2	dbrs159564895	208629994
2	dbrs159609993	246607341
2	dbrs159610069	246618117
2	dbrs159610071	246618165
2	dbrs159610073	246618210
1	dbrs159628045	105272108
1	dbrs159628075	105270283
1	dbrs159628192	105264048
1	dbrs159631843	104184780
1	dbrs159631923	104089720
1	dbrs159638558	102676278
1	dbrs159638591	102674008
1	dbrs159643554	99826376
1	dbrs159669009	83573168
1	dbrs159670261	77530320
1	dbrs159671007	76743209
1	dbrs159672161	76449794
1	dbrs159672163	76449746
1	dbrs159672208	76427610
1	dbrs159672285	76415043
1	dbrs159673208	74084137
1	dbrs159714581	19908266
4	dbrs159769587	48976865
4	dbrs159794405	92644611
4	dbrs159794412	92645670
4	dbrs159794695	92794064
4	dbrs159796252	93198994
4	dbrs159796466	93382541
4	dbrs159817521	113991287
4	dbrs159817532	113992863
4	dbrs159817782	114032703
4	dbrs159817927	114140050
3	dbrs159825160	207793554
3	dbrs159835457	133173851
3	dbrs159835484	133175268
3	dbrs159862452	161600180
3	dbrs159863958	161851262
3	dbrs159864146	161870949
3	dbrs159869929	163248561
3	dbrs159869938	163248938
3	dbrs159878226	173626894
3	dbrs159878228	173626967
3	dbrs159878230	173626987
3	dbrs159878233	173627046
3	dbrs159878235	173627070
3	dbrs159878250	173627543
3	dbrs159878286	173628810
3	dbrs159878303	173629351
3	dbrs159878307	173629498
3	dbrs159878308	173629513
3	dbrs159878357	173637973
3	dbrs159878411	173665258
3	dbrs159878447	173673894
3	dbrs159878483	173676025
3	dbrs159878487	173676169
3	dbrs159890466	182983437
3	dbrs159890481	182984429
3	dbrs159890485	182984632
3	dbrs159911771	210314273
6	dbrs159947092	19591521
6	dbrs159947093	19591632
6	dbrs159951271	25156444
6	dbrs159951277	25156554
6	dbrs159951302	25168621
6	dbrs159951304	25168681
X	dbrs159975978	63891456
6	dbrs159988432	96832894
6	dbrs159988597	96855777
6	dbrs159988670	96868557
6	dbrs160000054	114145191
6	dbrs160000140	114127716
5	dbrs160007275	2656038
5	dbrs160007277	2656072
5	dbrs160024245	9976273
5	dbrs160024246	9976306
5	dbrs160024885	10546486
5	dbrs160024894	10546890
5	dbrs160024895	10546926
5	dbrs160029407	12370577
5	dbrs160029434	12373548
5	dbrs160029451	12376929
5	dbrs160029457	12378567
5	dbrs160029461	12378642
5	dbrs160032434	13026293
5	dbrs160032460	13032865
5	dbrs160045005	17027857
5	dbrs160045031	17036090
5	dbrs160051718	18938693
5	dbrs160057721	24792089
5	dbrs160057724	24795309
5	dbrs160057810	24807959
5	dbrs160060711	31924641
5	dbrs160060837	31844960
5	dbrs160074018	41212797
5	dbrs160107620	62830637
5	dbrs160107625	62830838
5	dbrs160107689	62855004
5	dbrs160110503	66643926
5	dbrs160110520	66645028
5	dbrs160114019	78056070
5	dbrs160114020	78056107
2	dbrs160158143	52547373
9	dbrs160205458	4693713
8	dbrs160210957	7259484
8	dbrs160212949	12403650
8	dbrs160233407	37495398
8	dbrs160234614	40337059
8	dbrs160257020	74677855
8	dbrs160257036	74725655
7	dbrs160299244	22903551
7	dbrs160299354	22915318
7	dbrs160301365	23341185
7	dbrs160349408	70042003
5	dbrs160350466	78056242
5	dbrs160350470	78056133
7	dbrs160351613	73463564
7	dbrs160351651	73491790
7	dbrs160351674	73504434
7	dbrs160351696	73507060
7	dbrs160351735	73508970
7	dbrs160351745	73511612
7	dbrs160351752	73511912
7	dbrs160351818	73518266
7	dbrs160351820	73518383
3	dbrs160390975	95991848
3	dbrs160432126	56180301
3	dbrs160432137	56179491
3	dbrs160432151	56178982
3	dbrs160432165	56178327
3	dbrs160432166	56178311
3	dbrs160432170	56178253
3	dbrs160432353	56160435
3	dbrs160442439	35656192
3	dbrs160442477	35646371
3	dbrs160488125	309101
3	dbrs160488172	281519
3	dbrs160488190	273933
10	dbrs160494853	18217260
10	dbrs160496499	19357833
10	dbrs160496520	19359999
10	dbrs160527123	76333586
10	dbrs160527168	76521748
10	dbrs160527169	76521757
10	dbrs160527174	76521909
10	dbrs160527672	78278804
10	dbrs160527676	78278882
10	dbrs160527677	78278914
13	dbrs160537315	6871039
13	dbrs160537621	6909047
13	dbrs160554313	30658634
13	dbrs160557832	32078914
13	dbrs160557833	32078937
13	dbrs160557835	32078967
13	dbrs160557931	32129856
13	dbrs160557939	32130871
13	dbrs160583741	52985986
13	dbrs160583748	52986269
13	dbrs160583761	52987630
9	dbrs160648195	33878955
9	dbrs160648212	33879654
9	dbrs160648224	33880365
9	dbrs160648225	33880389
9	dbrs160649985	35910338
9	dbrs160649992	35910785
9	dbrs160649993	35910803
9	dbrs160650025	35916024
9	dbrs160650026	35916033
9	dbrs160650027	35916049
9	dbrs160651228	38792242
9	dbrs160652929	40850699
15	dbrs160679335	13331259
15	dbrs160679339	13331516
15	dbrs160679342	13331824
15	dbrs160679344	13331960
15	dbrs160679348	13332149
15	dbrs160679361	13332895
15	dbrs160681706	16372109
15	dbrs160681729	16409867
15	dbrs160681733	16414370
15	dbrs160681761	16458841
15	dbrs160681768	16465681
15	dbrs160681775	16491272
15	dbrs160692503	28657545
15	dbrs160714200	45871595
15	dbrs160719233	50032916
15	dbrs160729569	57179207
15	dbrs160733812	63611210
12	dbrs160766770	28955152
12	dbrs160766802	28963314
12	dbrs160770609	35272648
12	dbrs160770615	35273128
12	dbrs160771066	35940319
12	dbrs160771493	37342733
12	dbrs160771501	37346084
12	dbrs160775144	40020610
12	dbrs160775146	40020689
12	dbrs160776579	40706720
17	dbrs160825213	10260700
17	dbrs160825214	10260718
17	dbrs160825217	10263030
17	dbrs160825324	10277398
17	dbrs160825335	10283243
17	dbrs160825337	10283333
17	dbrs160825359	10283820
17	dbrs160825432	10289677
17	dbrs160826533	12372872
17	dbrs160852861	53072535
17	dbrs160852868	53073097
17	dbrs160869207	62444940
17	dbrs160880397	69084448
17	dbrs160880525	69097279
14	dbrs160891549	1265752
14	dbrs160935935	39057945
14	dbrs160935951	39058567
14	dbrs160935983	39060463
14	dbrs160935984	39060509
14	dbrs160935990	39060741
14	dbrs160935993	39060881
14	dbrs160944281	45564439
14	dbrs160944482	45576939
14	dbrs160953981	48528790
14	dbrs160953982	48528814
14	dbrs160953983	48528820
14	dbrs160953987	48532168
14	dbrs160958618	49628985
14	dbrs160958767	49611510
14	dbrs160978948	55111146
11	dbrs161010110	12508789
11	dbrs161010118	12509024
11	dbrs161010140	12509763
11	dbrs161010146	12509932
11	dbrs161027429	21671504
11	dbrs161027455	21675714
11	dbrs161033525	23045870
11	dbrs161058355	33884203
11	dbrs161077817	39615357
11	dbrs161095764	47495267
11	dbrs161095784	47496773
11	dbrs161095786	47496982
11	dbrs161095806	47499767
11	dbrs161095825	47500436
11	dbrs161095851	47501919
11	dbrs161095854	47502290
11	dbrs161095856	47502327
16	dbrs161159482	65206207
16	dbrs161159490	65210355
16	dbrs161160134	66461696
16	dbrs161160161	66469695
18	dbrs161181978	22352401
18	dbrs161184899	24973866
18	dbrs161184900	24973893
18	dbrs161186640	26376095
19	dbrs161246656	21924225
19	dbrs161268072	49731559
19	dbrs161268242	49742430
19	dbrs161272458	50642505
19	dbrs161280310	52376602
19	dbrs161280450	52418026
19	dbrs161280451	52419140
15	dbrs161296385	16372471
20	dbrs161297095	7145392
20	dbrs161307089	11418758
20	dbrs161312337	16358436
20	dbrs161312386	16413671
20	dbrs161312395	16416278
20	dbrs161312437	16443547
20	dbrs161322769	22012869
20	dbrs161322774	22014058
20	dbrs161322781	22014424
20	dbrs161322793	22015765
20	dbrs161326516	26596333
20	dbrs161326517	26596378
20	dbrs161326633	26607857
20	dbrs161330339	27412035
20	dbrs161330371	27413394
20	dbrs161336766	32030440
20	dbrs161339263	38383200
23	dbrs161385038	43841931
23	dbrs161385043	43842638
23	dbrs161385129	43851988
23	dbrs161385133	43852041
23	dbrs161385146	43852492
23	dbrs161385173	43853272
23	dbrs161385185	43853696
23	dbrs161385196	43854044
23	dbrs161385198	43854102
23	dbrs161385200	43854218
24	dbrs161402677	1007596
24	dbrs161424008	14341301
24	dbrs161424070	14404394
24	dbrs161424183	14428940
24	dbrs161432397	22750350
24	dbrs161432445	22744778
24	dbrs161440736	27086735
24	dbrs161440786	27089156
24	dbrs161440839	27101272
24	dbrs161463873	40847762
10	dbrs161465941	36011752
26	dbrs161539943	32134574
25	dbrs161556768	9453576
25	dbrs161556892	9570338
25	dbrs161585202	30863776
25	dbrs161585215	30864601
21	dbrs161596028	5332577
21	dbrs161596044	5368945
21	dbrs161604202	23773842
21	dbrs161621862	40504066
21	dbrs161636896	44862959
21	dbrs161636899	44862923
X	dbrs161688860	21861440
1	dbrs161722295	261296833
1	dbrs161722304	261302627
2	dbrs161735374	158707097
2	dbrs161735381	158715609
2	dbrs161736295	171505906
2	dbrs161745252	228929870
1	dbrs161758114	104285760
1	dbrs161766594	85179187
1	dbrs161767028	77534695
1	dbrs161768306	70250987
4	dbrs161801525	92644557
3	dbrs161814674	137012638
3	dbrs161819647	161851639
3	dbrs161819649	161851855
3	dbrs161822898	173627329
3	dbrs161822903	173630100
3	dbrs161826526	182991292
6	dbrs161842494	25160776
6	dbrs161849565	71842624
5	dbrs161862273	12372112
5	dbrs161870785	36201534
8	dbrs161923561	74706411
7	dbrs161934307	22911445
7	dbrs161948400	73501785
3	dbrs161970391	56178631
10	dbrs161986637	18217469
13	dbrs162002980	30661993
9	dbrs162027132	33879496
9	dbrs162027623	35904363
9	dbrs162028503	40842883
9	dbrs162034764	89665712
9	dbrs162034765	89665751
15	dbrs162036112	13331201
15	dbrs162036113	13331216
15	dbrs162036114	13331357
15	dbrs162036828	16491248
12	dbrs162060475	35602893
12	dbrs162069949	64247201
17	dbrs162074736	10283388
17	dbrs162081923	53077690
17	dbrs162086018	62429712
14	dbrs162104874	45569323
14	dbrs162107980	49609325
11	dbrs162120003	12517332
11	dbrs162124197	21671600
11	dbrs162124209	21677118
11	dbrs162135786	39612749
11	dbrs162135792	39615406
11	dbrs162135793	39615415
18	dbrs162163893	22353102
20	dbrs162200463	22014880
20	dbrs162201235	26594471
20	dbrs162201241	26596120
20	dbrs162202058	27404771
24	dbrs162226365	14439375
24	dbrs162233644	36000899
22	dbrs162249679	48056426
26	dbrs162255723	32119441
25	dbrs162268365	30864912
1	dbrs162298102	76740764
4	dbrs162298318	48950568
4	dbrs162298395	92645843
3	dbrs162298580	161854150
5	dbrs162299323	62831899
5	dbrs162299943	78056055
7	dbrs162299947	73509034
15	dbrs162300843	45872172
12	dbrs162301008	37346009
17	dbrs162301256	69093569
11	dbrs162301878	39611419
16	dbrs162302100	66473383
19	dbrs162302358	50642541
20	dbrs162302438	7137023
20	dbrs162302549	26596092
20	dbrs162302672	38382748
20	dbrs162302673	38382755
21	dbrs162303381	5314869
3	dbrs193635409	137002990
3	dbrs193635529	161596997
3	dbrs193635547	161871327
3	dbrs193635654	173628971
6	dbrs193636389	96830953
5	dbrs193636914	18934078
10	dbrs193639566	19352957
15	dbrs193640709	13332676
15	dbrs193640978	49947245
15	dbrs193641075	63611123
12	dbrs193641339	37352006
17	dbrs193641649	10289767
17	dbrs193641927	62444869
16	dbrs193644184	65229885
18	dbrs193644341	24973792
20	dbrs193645054	7146743
2	dbrs398130779	211160449
10	dbrs398159410	19330673
17	dbrs398160035	69080144
1	dbrs398162872	74366317
X	dbrs398179764	748551
1	dbrs398213878	74367586
19	dbrs398224207	33849931
1	dbrs398228035	264484778
21	dbrs398243997	5617728
2	dbrs398252130	171507971
15	dbrs398257977	56954535
7	dbrs398267163	11733989
7	dbrs398276988	23335404
23	dbrs398285176	42524629
1	dbrs398290044	83569605
2	dbrs398315711	246600331
5	dbrs398316239	66647624
22	dbrs398320466	19760684
14	dbrs398323885	49627274
5	dbrs398329194	24783180
18	dbrs398331410	22351333
7	dbrs398336244	23336186
4	dbrs398339732	92782360
16	dbrs398344295	17029159
1	dbrs398355869	261295665
2	dbrs398364653	89581233
24	dbrs398378126	33501541
3	dbrs398395621	31523828
2	dbrs398399360	89579713
23	dbrs398432991	43828629
16	dbrs398442185	66462536
1	dbrs398447157	264002515
7	dbrs398451917	9893345
12	dbrs398457119	35387162
7	dbrs398475224	73461925
18	dbrs398478396	26376140
1	dbrs398480212	70258854
12	dbrs398486615	35604818
1	dbrs398501348	19903623
12	dbrs398506203	64252377
5	dbrs398506270	13012139
5	dbrs398506943	2668432
24	dbrs398515033	33393556
3	dbrs398525789	161873435
24	dbrs398527379	40839406
9	dbrs398537775	38846470
13	dbrs398584415	32155755
5	dbrs398589890	13009880
7	dbrs398599209	22902307
20	dbrs398617039	22014955
11	dbrs398655478	23062632
1	dbrs398672190	263454522
20	dbrs398701302	38389861
25	dbrs398707236	35315830
6	dbrs398737061	96857347
2	dbrs398747325	246602013
5	dbrs398777693	78072063
18	dbrs398784034	24973856
23	dbrs398785171	43853563
20	dbrs398788993	34053927
7	dbrs398796425	9906310
3	dbrs398797575	2230965
2	dbrs398805347	158703732
12	dbrs398816439	35339246
3	dbrs398837950	182991962
6	dbrs398854041	114124871
8	dbrs398880559	73778542
11	dbrs398884424	12384450
3	dbrs398896504	19482099
12	dbrs398896746	35282418
20	dbrs398899911	3219801
1	dbrs398931428	77535188
6	dbrs398940631	25155177
23	dbrs398952549	53826481
23	dbrs398956015	53824894
8	dbrs398957058	6991225
1	dbrs398957746	261315868
23	dbrs398960600	42522842
24	dbrs398968859	14338932
3	dbrs398975518	224109088
14	dbrs398999836	14071314
26	dbrs399002712	22693952
10	dbrs399006556	18184857
12	dbrs399028182	37342403
1	dbrs399028658	263445325
20	dbrs399037369	7156606
1	dbrs399046846	77536198
6	dbrs399065121	96856197
1	dbrs399067200	261316956
2	dbrs399077650	211195611
3	dbrs399088760	207795143
8	dbrs399095809	78546752
13	dbrs399097077	30628073
24	dbrs399112006	1007366
1	dbrs399128832	83571804
3	dbrs399163539	173690716
17	dbrs399167737	10259598
24	dbrs399172441	14339493
2	dbrs399172815	171506390
12	dbrs399176799	40703198
7	dbrs399184575	23335134
5	dbrs399200656	18905559
23	dbrs399221902	25542932
1	dbrs399224176	264003712
X	dbrs399228512	13207048
9	dbrs399233606	33880084
21	dbrs399244547	44860715
14	dbrs399259129	14056355
11	dbrs399271762	12510612
X	dbrs399294761	748395
17	dbrs399296116	69096007
3	dbrs399298566	182982307
12	dbrs399324759	35604933
2	dbrs399341870	211204547
6	dbrs399351820	6848881
8	dbrs399356982	26561349
26	dbrs399371991	25493915
6	dbrs399373156	71841507
3	dbrs399373714	337812
24	dbrs399385689	40840490
15	dbrs399393435	80039586
1	dbrs399395586	83570662
5	dbrs399399449	62864935
2	dbrs399404238	211162076
5	dbrs399415409	66645394
3	dbrs399416754	133172287
11	dbrs399426775	12380679
24	dbrs399437518	27100177
3	dbrs399454841	8325740
2	dbrs399458234	89581264
1	dbrs399478070	105265549
2	dbrs399486615	246601237
3	dbrs399491464	163250767
1	dbrs399502030	74366531
12	dbrs399503850	64252465
2	dbrs399509316	158704023
12	dbrs399518677	35923272
24	dbrs399519283	1010085
12	dbrs399534608	28952770
1	dbrs399536021	76761542
3	dbrs399542504	163252555
1	dbrs399561232	264002485
11	dbrs399635072	47493473
11	dbrs399644219	55429554
2	dbrs399644980	216270218
3	dbrs399646710	163496249
22	dbrs399656861	22606683
23	dbrs399665277	35875392
3	dbrs399675585	136992096
10	dbrs399687987	18134943
15	dbrs399688389	16493755
5	dbrs399692558	31924503
15	dbrs399696284	63631431
10	dbrs399696551	18217706
8	dbrs399697313	81355700
19	dbrs399707707	34002985
11	dbrs399728687	12384716
6	dbrs399734169	88781990
2	dbrs399760193	246615893
24	dbrs399766029	36002056
3	dbrs399766710	210378927
19	dbrs399768824	20150633
8	dbrs399772159	40387276
12	dbrs399778794	42603263
2	dbrs399801223	211190731
23	dbrs399808377	53826614
8	dbrs399812458	6990992
10	dbrs399812461	36003416
1	dbrs399815563	264486157
6	dbrs399817049	25154602
26	dbrs399824925	25523020
3	dbrs399825438	133173349
5	dbrs399829264	9983742
18	dbrs399837526	26378969
1	dbrs399860003	263453307
2	dbrs399876942	246602095
20	dbrs399886806	16356763
8	dbrs399892012	6989371
23	dbrs399894139	43829348
15	dbrs399903486	16494184
10	dbrs399912423	76371950
17	dbrs399941809	69097164
11	dbrs399945408	12378340
10	dbrs399958077	18185824
1	dbrs399975611	76766748
7	dbrs399984015	9906386
14	dbrs399986710	12844891
11	dbrs399988639	12377648
4	dbrs399996011	114148266
11	dbrs400009621	23062515
7	dbrs400020431	23346698
20	dbrs400047181	38390074
14	dbrs400051267	49627859
5	dbrs400059697	12361460
12	dbrs400076665	40008809
5	dbrs400084998	78070962
5	dbrs400095673	78072633
18	dbrs400108755	25002306
9	dbrs400114227	89650866
15	dbrs400121417	63632941
20	dbrs400129280	7135517
13	dbrs400143867	30715906
17	dbrs400146864	69098822
1	dbrs400147454	76765530
11	dbrs400155415	19516966
11	dbrs400160542	12377869
23	dbrs400190272	42524260
17	dbrs400201991	62443926
3	dbrs400206541	173630257
17	dbrs400212535	69096111
5	dbrs400215870	62831184
6	dbrs400237056	25155428
11	dbrs400242101	55429280
5	dbrs400266464	24780805
1	dbrs400280364	83571619
9	dbrs400296287	38845278
24	dbrs400297729	40841725
14	dbrs400313269	14073530
11	dbrs400343025	21678806
7	dbrs400356132	22902664
3	dbrs400358015	163496052
3	dbrs400360330	207797552
20	dbrs400368625	16413662
1	dbrs400381348	120209916
24	dbrs400396207	1009957
5	dbrs400397884	9980095
17	dbrs400398965	10259989
7	dbrs400410646	23346401
3	dbrs400411624	182984229
11	dbrs400439559	12378443
2	dbrs400448829	74046780
1	dbrs400450286	76663700
14	dbrs400464841	1281485
15	dbrs400500902	80040946
3	dbrs400510485	2232105
21	dbrs400526142	5379494
9	dbrs400536098	33878148
15	dbrs400551319	80049721
2	dbrs400553770	137748918
13	dbrs400577957	30495837
24	dbrs400589521	14339696
11	dbrs400597216	47496025
26	dbrs400604247	25493729
2	dbrs400604703	246601290
2	dbrs400608138	228935105
5	dbrs400609237	31922212
5	dbrs400623531	2666248
8	dbrs400654466	6990631
5	dbrs400662535	14636793
7	dbrs400669741	9895487
3	dbrs400688608	170568117
10	dbrs400719520	78276664
15	dbrs400727029	50031910
1	dbrs400733585	261317568
18	dbrs400739862	26378888
3	dbrs400752681	133171886
18	dbrs400756867	26377839
1	dbrs400757955	263987426
8	dbrs400792788	6989307
11	dbrs400796838	19516810
16	dbrs400806403	65235811
1	dbrs400816902	125447701
9	dbrs400844023	12859705
X	dbrs400866432	21822163
1	dbrs400868488	77536998
9	dbrs400902580	4690585
5	dbrs400902962	78072485
20	dbrs400907968	38388391
3	dbrs400923859	136284138
9	dbrs400932506	89650807
15	dbrs400947154	63632644
5	dbrs400960104	17016383
17	dbrs400963120	63272611
11	dbrs400982297	34330973
13	dbrs400992993	52987089
4	dbrs400993108	114146606
2	dbrs401005757	211286337
5	dbrs401012772	12361711
2	dbrs401026972	89587624
9	dbrs401034058	38846098
X	dbrs401036959	63891288
10	dbrs401046070	19330416
9	dbrs401057894	89649973
1	dbrs401058428	263455462
1	dbrs401058896	264466577
8	dbrs401063150	26562237
12	dbrs401068914	42598817
20	dbrs401091934	34053795
1	dbrs401096164	76391726
18	dbrs401109624	24972583
6	dbrs401114191	114125779
18	dbrs401128199	22351705
21	dbrs401143605	5591120
2	dbrs401149920	137744802
11	dbrs401168106	12508226
1	dbrs401174067	251070162
20	dbrs401200538	16667241
13	dbrs401212388	28553141
5	dbrs401212850	31888060
4	dbrs401226432	48948136
5	dbrs401229722	78072812
20	dbrs401232055	11372407
23	dbrs401234197	42523589
14	dbrs401245691	49627596
13	dbrs401276174	6908408
1	dbrs401280602	45792197
23	dbrs401283294	42524527
X	dbrs401284653	749754
11	dbrs401289371	12378560
13	dbrs401293118	28549688
1	dbrs401296039	74366290
X	dbrs401301776	624709
1	dbrs401302619	74364984
14	dbrs401313764	45577290
7	dbrs401315879	22902442
1	dbrs401325455	77534971
24	dbrs401349202	1007785
5	dbrs401351059	72506411
2	dbrs401373519	89579276
3	dbrs401389820	173676070
26	dbrs401393227	32285826
14	dbrs401404282	14071514
12	dbrs401405933	35321541
17	dbrs401413313	69079027
5	dbrs401422264	77866233
12	dbrs401428061	42596654
2	dbrs401441869	171508080
5	dbrs401445596	9983590
5	dbrs401467672	14636637
2	dbrs401469853	216298835
7	dbrs401476508	9942206
13	dbrs401480079	30541891
23	dbrs401484855	43853482
2	dbrs401515390	208638465
15	dbrs401519181	16491961
9	dbrs401558953	40871755
8	dbrs401588983	6988961
5	dbrs401592926	2668385
1	dbrs401611660	264459822
3	dbrs401618797	182979938
18	dbrs401669899	26377665
2	dbrs401670510	158707343
15	dbrs401712742	49992399
4	dbrs401715189	114148598
6	dbrs401718900	88781684
20	dbrs401739262	27412532
15	dbrs401754580	80048404
7	dbrs401764823	9946486
20	dbrs401776903	32036393
9	dbrs401791890	89650668
7	dbrs401818400	9945569
20	dbrs401824470	16448973
2	dbrs401825068	232270864
17	dbrs401830414	63273066
20	dbrs401840098	16666964
3	dbrs401841854	8324572
6	dbrs401859935	116069431
13	dbrs401879154	30628392
3	dbrs401882253	207793849
10	dbrs401883751	76522282
9	dbrs401918171	89649948
11	dbrs401929776	19515274
X	dbrs401939425	768790
12	dbrs401957908	40008380
6	dbrs401966611	114125704
25	dbrs401976569	9547354
7	dbrs401987183	23336250
17	dbrs401997138	12390880
7	dbrs402000535	43731390
5	dbrs402014148	77864134
24	dbrs402025237	14429016
7	dbrs402037598	9899554
1	dbrs402040805	125447592
3	dbrs402063765	95964402
5	dbrs402079129	13018344
3	dbrs402079572	56179458
18	dbrs402083179	24972870
3	dbrs402091774	32543339
12	dbrs402096169	42598986
10	dbrs402096564	18217368
6	dbrs402113413	19594526
2	dbrs402123678	211221888
23	dbrs402137563	25543231
21	dbrs402141254	44860808
12	dbrs402145672	40020842
1	dbrs402149775	263454997
18	dbrs402153678	24973635
6	dbrs402162432	19595856
12	dbrs402163656	37341391
23	dbrs402176571	53824745
1	dbrs402180635	261315576
20	dbrs402199966	7155421
4	dbrs402209550	20367386
13	dbrs402213844	6870794
9	dbrs402218665	38844982
11	dbrs402223195	39611150
9	dbrs402225736	89650056
19	dbrs402247101	47122479
12	dbrs402249698	37340425
9	dbrs402254445	12834182
3	dbrs402262755	8325002
2	dbrs402286226	208639940
25	dbrs402295312	30866516
1	dbrs402306741	263454244
25	dbrs402311764	35316553
5	dbrs402323595	72506748
5	dbrs402331822	31924712
3	dbrs402341023	56178549
5	dbrs402361146	77864762
8	dbrs402365471	73780349
15	dbrs402385397	49992735
8	dbrs402406072	37470977
5	dbrs402412188	9984930
8	dbrs402413083	74659799
3	dbrs402415906	31522146
2	dbrs402424145	137749764
1	dbrs402448630	45792409
3	dbrs402455572	8323601
12	dbrs402457872	35281056
13	dbrs402468602	30627305
6	dbrs402471761	25155920
7	dbrs402475762	9861331
19	dbrs402490024	52432511
11	dbrs402497297	55429753
15	dbrs402513350	50030006
11	dbrs402520249	12378694
3	dbrs402533177	19481299
14	dbrs402538736	14073735
24	dbrs402543878	1010155
1	dbrs402554908	76764910
23	dbrs402578446	42523648
3	dbrs402615055	8325967
1	dbrs402618596	77536523
4	dbrs402624232	55507082
3	dbrs402636197	133172436
1	dbrs402652906	125446973
19	dbrs402657010	20149243
15	dbrs402658361	50032112
8	dbrs402659559	81356295
9	dbrs402662357	38845391
6	dbrs402672589	6847634
20	dbrs402685158	7135995
1	dbrs402695257	74365502
17	dbrs402697947	53085110
13	dbrs402709727	30628841
13	dbrs402740681	28554068
5	dbrs402742240	2666476
23	dbrs402775281	43852196
7	dbrs402809342	23345325
20	dbrs402812135	25066865
15	dbrs402836373	16491553
2	dbrs402848209	232272901
1	dbrs402872397	70258427
5	dbrs402885081	2668045
4	dbrs402918603	48948628
3	dbrs402928204	173689896
2	dbrs402931585	246600721
15	dbrs402937134	63631792
18	dbrs402948491	22352478
4	dbrs402953012	48950146
15	dbrs402962627	56955649
17	dbrs402970504	10280102
6	dbrs402988357	96855227
23	dbrs402989793	25543309
7	dbrs402994374	73463461
1	dbrs402995300	261296279
23	dbrs403003774	35874125
21	dbrs403004693	44861240
11	dbrs403012460	47501243
13	dbrs403038869	30716496
24	dbrs403048958	40842215
5	dbrs403054690	62830111
20	dbrs403061814	38387709
9	dbrs403063332	33879062
20	dbrs403065223	26595812
1	dbrs403094167	85189934
8	dbrs403109372	12406026
5	dbrs403125511	4657224
5	dbrs403132413	62831354
8	dbrs403133441	6989646
18	dbrs403156748	26378146
14	dbrs403175062	14057700
7	dbrs403219345	4449202
13	dbrs403248758	30587487
15	dbrs403276468	16493945
7	dbrs403278368	9944677
8	dbrs403284488	78546049
1	dbrs403285535	251069697
9	dbrs403286988	33878653
9	dbrs403291501	35904569
24	dbrs403326578	36003076
7	dbrs403343720	11733001
5	dbrs403366283	13009997
25	dbrs403367802	9462747
7	dbrs403369587	73520840
12	dbrs403397714	35387907
6	dbrs403423792	114125411
3	dbrs403431120	182980955
11	dbrs403434445	39612871
1	dbrs403440484	263454002
X	dbrs403453892	756497
16	dbrs403456081	17027405
5	dbrs403458083	24780929
13	dbrs403467292	30352400
11	dbrs403477842	12376496
6	dbrs403491662	25155630
4	dbrs403504966	48948456
8	dbrs403542565	73779326
9	dbrs403602049	4691295
1	dbrs403605828	77536625
3	dbrs403611163	56177760
13	dbrs403656023	52986641
18	dbrs403657708	24973104
1	dbrs403663066	76740716
21	dbrs403665088	5535556
2	dbrs403666299	158702668
3	dbrs403667408	163495027
9	dbrs403669083	12910918
2	dbrs403678766	246599912
4	dbrs403697536	92781110
X	dbrs403707294	63889387
21	dbrs403710304	5536214
11	dbrs403715400	12508986
7	dbrs403728135	9893494
24	dbrs403731675	1008966
11	dbrs403732997	19517378
3	dbrs403739185	8324750
17	dbrs403764051	62445333
20	dbrs403774721	32029633
1	dbrs403780735	125447885
5	dbrs403790669	77866836
23	dbrs403801894	53825308
5	dbrs403807545	2668182
9	dbrs403811247	89764902
13	dbrs403818316	28568633
2	dbrs403824502	74045134
23	dbrs403838251	25543586
21	dbrs403842454	44861373
7	dbrs403850944	4447135
7	dbrs403855962	64333788
14	dbrs403856293	14057400
5	dbrs403860935	14637062
7	dbrs403875323	21537291
1	dbrs403885722	263998945
20	dbrs403914427	22015758
1	dbrs403919372	261296903
5	dbrs403921896	17017443
1	dbrs403922255	83571932
22	dbrs403922661	19762436
6	dbrs403931337	6849182
4	dbrs403942425	114146682
1	dbrs403946826	261316097
1	dbrs403951246	77534244
26	dbrs403953184	32284482
10	dbrs403953560	18184937
24	dbrs403967802	14340284
X	dbrs403977440	749402
X	dbrs403985487	640763
20	dbrs404007688	7156947
7	dbrs404011708	23336585
24	dbrs404013347	27101816
2	dbrs404019744	211159224
3	dbrs404021634	210314306
8	dbrs404052252	12403799
7	dbrs404055676	9895792
3	dbrs404057056	163252095
2	dbrs404058123	246600830
7	dbrs404062599	22902867
13	dbrs404070004	30620559
20	dbrs404071105	38389212
18	dbrs404071252	26377068
15	dbrs404082239	80048853
2	dbrs404102797	246601490
11	dbrs404105758	19515665
13	dbrs404118100	6905572
7	dbrs404120759	43726732
16	dbrs404127194	17029375
15	dbrs404131577	45866058
17	dbrs404146656	12388809
11	dbrs404151654	21676694
17	dbrs404164953	69079100
22	dbrs404165307	43264990
1	dbrs404184362	70258308
5	dbrs404213252	2667552
6	dbrs404231216	116069764
2	dbrs404243017	158702887
11	dbrs404253015	12382395
12	dbrs404261744	35388006
12	dbrs404267457	35605404
3	dbrs404281848	182983037
5	dbrs404285241	62829828
1	dbrs404285682	85189356
8	dbrs404300592	6989986
18	dbrs404321282	26378288
7	dbrs404351987	9946019
11	dbrs404358669	12376795
9	dbrs404368511	4691165
5	dbrs404401872	12364726
8	dbrs404435095	74634766
3	dbrs404438665	133174114
11	dbrs404454906	19517191
17	dbrs404457590	63271827
6	dbrs404458811	96855451
20	dbrs404460390	38390129
20	dbrs404462539	7134061
5	dbrs404479896	12363326
19	dbrs404517496	52371567
14	dbrs404522594	55117355
17	dbrs404531803	63273745
5	dbrs404533055	17017072
6	dbrs404575912	6850238
5	dbrs404593738	78071508
15	dbrs404594966	50008142
4	dbrs404599538	114146883
3	dbrs404604429	210377376
5	dbrs404612812	17015566
1	dbrs404639905	83571297
6	dbrs404672904	19595196
10	dbrs404675666	18218016
23	dbrs404678811	53825525
3	dbrs404689192	161856695
1	dbrs404700246	76662347
14	dbrs404700718	14070939
21	dbrs404703851	5537848
2	dbrs404706479	158704234
4	dbrs404734931	114147675
4	dbrs404737011	48948266
7	dbrs404742510	11734198
1	dbrs404742898	251070690
13	dbrs404743300	32085517
13	dbrs404752295	30628724
1	dbrs404768075	19904678
1	dbrs404774519	125446197
24	dbrs404788532	1009380
20	dbrs404788695	26600591
1	dbrs404792889	77536353
2	dbrs404807997	89581556
21	dbrs404824323	5536266
2	dbrs404841173	246607331
1	dbrs404846377	76765929
23	dbrs404854560	53826771
2	dbrs404856617	89580368
11	dbrs404861751	33874366
1	dbrs404869861	83572184
1	dbrs404871779	74365835
23	dbrs404871961	42524944
2	dbrs404881380	211202786
7	dbrs404903789	9942454
9	dbrs404904572	38845541
2	dbrs404909830	246615653
3	dbrs404911551	173628136
1	dbrs404927371	77535481
24	dbrs404929009	22669774
20	dbrs404937248	11371508
20	dbrs404997021	27401319
7	dbrs405019095	4447455
18	dbrs405023406	25000493
2	dbrs405036894	158707648
10	dbrs405040919	76164699
13	dbrs405052308	61457302
7	dbrs405067075	22900990
22	dbrs405073142	43265547
1	dbrs405074370	73982470
2	dbrs405084479	208639341
2	dbrs405096716	232270057
16	dbrs405107604	17029304
17	dbrs405119119	12388880
11	dbrs405127537	12382629
16	dbrs405151228	65234910
1	dbrs405153625	76730397
9	dbrs405167486	33845607
12	dbrs405174577	42597226
1	dbrs405186770	264002803
9	dbrs405187578	89648372
15	dbrs405191239	16493866
12	dbrs405213927	35603331
2	dbrs405220014	246601690
2	dbrs405221774	158706992
10	dbrs405221789	76163339
25	dbrs405222741	35313946
1	dbrs405233995	86443084
14	dbrs405241567	1294012
10	dbrs405244676	18219049
5	dbrs405246799	31924673
12	dbrs405256436	42597993
7	dbrs405263003	21537087
18	dbrs405281115	26377149
7	dbrs405289574	9967443
2	dbrs405297779	211160849
3	dbrs405299336	56177554
5	dbrs405327239	4630057
21	dbrs405355350	5314856
13	dbrs405361619	6906559
1	dbrs405404901	73433629
X	dbrs405408586	63889071
16	dbrs405416024	17040133
3	dbrs405418367	161851543
5	dbrs405427424	78071366
3	dbrs405434100	8325028
9	dbrs405467595	89650094
2	dbrs405475711	158704513
3	dbrs405479553	133171389
7	dbrs405493453	9946874
7	dbrs405495235	11730183
11	dbrs405500744	12385233
4	dbrs405512528	113999350
1	dbrs405536147	125447058
11	dbrs405537518	23005789
7	dbrs405541462	43682050
23	dbrs405545412	35885962
16	dbrs405553869	65210987
9	dbrs405562526	38846798
5	dbrs405592176	77864935
11	dbrs405595898	12377017
15	dbrs405597416	13332553
10	dbrs405601791	18218857
7	dbrs405616965	11734286
1	dbrs405623772	263987408
2	dbrs405625001	171506793
1	dbrs405635378	261316447
13	dbrs405637147	30629425
26	dbrs405644433	32285357
8	dbrs405647539	40387320
1	dbrs405648594	125448183
6	dbrs405655359	6848996
20	dbrs405685626	34055572
17	dbrs405706970	62446087
25	dbrs405715286	30865036
16	dbrs405719015	66478114
19	dbrs405732666	52370711
5	dbrs405745242	17015357
1	dbrs405754906	83572601
3	dbrs405802493	210377739
24	dbrs405807782	27097799
4	dbrs405822762	48950429
1	dbrs405822859	74366788
14	dbrs405830799	55108257
14	dbrs405866132	49628333
5	dbrs405871009	17020114
22	dbrs405881066	19760157
9	dbrs405884860	12864249
17	dbrs405889553	69097543
12	dbrs405893679	64254250
16	dbrs405896822	66464551
2	dbrs405910531	246600603
24	dbrs405917466	1009237
1	dbrs405935647	45793967
5	dbrs405948630	18904932
1	dbrs405954101	76766130
5	dbrs405961095	62830264
5	dbrs406008443	12417041
13	dbrs406021605	28554124
17	dbrs406023352	53070682
5	dbrs406040713	62831534
20	dbrs406041767	25067020
6	dbrs406045098	96868587
7	dbrs406045185	9858666
2	dbrs406045196	89581745
17	dbrs406056062	10258556
7	dbrs406074313	9942595
2	dbrs406076907	74047591
3	dbrs406093142	32603626
9	dbrs406114606	35930307
19	dbrs406114926	21933915
21	dbrs406117048	44859438
15	dbrs406122404	16493907
16	dbrs406142693	17027442
13	dbrs406157552	30545278
13	dbrs406167325	32144910
12	dbrs406175649	35388159
3	dbrs406191586	182981141
1	dbrs406208802	19905508
11	dbrs406218291	47500967
24	dbrs406219640	40841048
12	dbrs406230163	64253166
25	dbrs406250482	9463082
2	dbrs406267691	158707815
2	dbrs406276547	171508886
8	dbrs406277295	6991513
6	dbrs406281599	88782422
X	dbrs406304278	13206412
13	dbrs406319612	63815261
18	dbrs406319833	24974554
16	dbrs406325460	66448228
13	dbrs406331179	32155393
15	dbrs406342251	16492302
23	dbrs406351916	43853068
11	dbrs406361199	23061931
5	dbrs406364106	78056438
1	dbrs406366631	86441308
14	dbrs406383101	49629276
10	dbrs406384883	18218134
4	dbrs406385493	20364778
7	dbrs406400021	9952659
15	dbrs406401492	16372053
4	dbrs406413445	114148116
2	dbrs406413622	208638019
23	dbrs406414387	53824598
X	dbrs406421527	749828
1	dbrs406422500	261315321
2	dbrs406437893	74046494
7	dbrs406438757	23338664
3	dbrs406439803	210378111
24	dbrs406456641	1009859
13	dbrs406466334	30714938
13	dbrs406467106	61457538
1	dbrs406467581	261316522
17	dbrs406468635	69096091
3	dbrs406478227	163252349
11	dbrs406490283	47499629
11	dbrs406514170	21678718
1	dbrs406514527	83571465
11	dbrs406529707	33883708
17	dbrs406536380	62446289
21	dbrs406547518	5379348
18	dbrs406553225	25001700
26	dbrs406565814	25493674
25	dbrs406567572	9463368
18	dbrs406569583	22350519
2	dbrs406604857	246601260
7	dbrs406621771	9896491
15	dbrs406622037	80039594
12	dbrs406622793	42597671
14	dbrs406623513	49617210
10	dbrs406649568	76163647
15	dbrs406672721	80049688
17	dbrs406688230	12389103
6	dbrs406722727	114124672
19	dbrs406728450	47121695
3	dbrs406733289	95995537
20	dbrs406751666	16356320
7	dbrs406753948	9946424
1	dbrs406781512	77535894
14	dbrs406788757	48540216
21	dbrs406789638	40498955
26	dbrs406818767	25515582
16	dbrs406832942	65235496
14	dbrs406849764	55117890
12	dbrs406855329	37341097
1	dbrs406856682	251070002
7	dbrs406867065	22901920
11	dbrs406870193	12508164
20	dbrs406870296	16666972
5	dbrs406870332	2665732
2	dbrs406874484	23985063
5	dbrs406897644	72507844
16	dbrs406906162	65237238
19	dbrs406909151	59714927
9	dbrs406922462	4690359
9	dbrs406924570	12859689
12	dbrs406938192	35604449
1	dbrs406939882	73574738
3	dbrs406943463	56179004
7	dbrs406965026	43732667
10	dbrs406965939	18219418
10	dbrs406975260	19332290
2	dbrs406984452	158707956
24	dbrs406989670	40839080
14	dbrs406990815	1294611
3	dbrs406997157	56178169
3	dbrs407011805	161853680
X	dbrs407019065	13205218
10	dbrs407022536	19330233
1	dbrs407039148	77530430
3	dbrs407059570	161850432
5	dbrs407076603	77865684
19	dbrs407081640	20150391
1	dbrs407097872	74366065
6	dbrs407100385	114126308
1	dbrs407100624	76391613
7	dbrs407126213	73511293
26	dbrs407136177	25523869
1	dbrs407143107	74366944
2	dbrs407150962	89581984
11	dbrs407163806	12378411
21	dbrs407199057	5535938
7	dbrs407203155	9892741
2	dbrs407213868	246616072
20	dbrs407266367	22014717
5	dbrs407272030	12361589
23	dbrs407296780	42524335
24	dbrs407300089	33501109
21	dbrs407306241	5536395
3	dbrs407307371	133171855
3	dbrs407312902	136290523
17	dbrs407332243	69096747
15	dbrs407377231	49946630
7	dbrs407398611	9892916
5	dbrs407409145	2668339
19	dbrs407412493	21934701
15	dbrs407413671	80016294
21	dbrs407416100	23898459
11	dbrs407421074	47501492
15	dbrs407436091	49991308
X	dbrs407445050	750734
15	dbrs407459639	16493407
2	dbrs407472146	211209727
14	dbrs407488520	49627382
15	dbrs407500551	45867926
7	dbrs407517471	23336213
X	dbrs407524575	749693
16	dbrs407551338	66462584
15	dbrs407564269	50030398
10	dbrs407588217	76165729
5	dbrs407588356	13016763
18	dbrs407589614	26378499
1	dbrs407606689	45794266
2	dbrs407619122	211160212
1	dbrs407624787	76664892
20	dbrs407629635	16666792
6	dbrs407639055	96856877
13	dbrs407651571	28553622
4	dbrs407663802	111638191
2	dbrs407664522	1843732
4	dbrs407668543	114081470
18	dbrs407669557	26377476
11	dbrs407669662	12384287
13	dbrs407683985	28554346
5	dbrs407687208	12415058
15	dbrs407697659	80041019
1	dbrs407701850	73458539
5	dbrs407715700	12361307
12	dbrs407720880	42597775
11	dbrs407737575	19516468
5	dbrs407737729	31924236
13	dbrs407739618	30541717
5	dbrs407781277	9985620
7	dbrs407790297	22902381
14	dbrs407791831	45578927
17	dbrs407793501	69080617
22	dbrs407820565	43262271
4	dbrs407821982	93198980
18	dbrs407838349	22350711
15	dbrs407846204	56953731
8	dbrs407857402	78546770
9	dbrs407861218	89650503
3	dbrs407861837	19481706
24	dbrs407875013	33399619
1	dbrs407889955	83570244
6	dbrs407896831	114126279
24	dbrs407899619	22713686
24	dbrs407908941	14338435
3	dbrs407922167	8325533
7	dbrs407926676	23341772
24	dbrs407942103	40841376
2	dbrs407948631	211281967
10	dbrs407957148	76395982
5	dbrs407959054	77865270
10	dbrs407960850	19329784
6	dbrs407964725	6848021
7	dbrs407965358	11733646
6	dbrs407974649	96855988
2	dbrs407985816	21708823
26	dbrs408003853	25493422
6	dbrs408008860	114125576
8	dbrs408012120	37472184
7	dbrs408080619	9899473
24	dbrs408132598	1007497
20	dbrs408152345	3230323
12	dbrs408156331	37341279
3	dbrs408169690	133171791
11	dbrs408170523	12380342
15	dbrs408196381	50008658
3	dbrs408221212	163495707
1	dbrs408288442	201136480
8	dbrs408301927	78547620
16	dbrs408327776	65235263
9	dbrs408332971	38786699
1	dbrs408355936	125446583
24	dbrs408360779	1009715
18	dbrs408366223	22352982
19	dbrs408367064	21932296
21	dbrs408372389	5536512
2	dbrs408384131	89582117
2	dbrs408384461	246600221
5	dbrs408396006	12361399
20	dbrs408418102	38388767
2	dbrs408419034	89581142
1	dbrs408428114	76766402
18	dbrs408431678	22351053
13	dbrs408453660	30628017
2	dbrs408465439	246601011
3	dbrs408465709	173676090
1	dbrs408469951	77536079
13	dbrs408482710	30466595
5	dbrs408486020	17033149
2	dbrs408493477	23986264
7	dbrs408497909	9894494
1	dbrs408556517	77536654
1	dbrs408562815	74367368
2	dbrs408571865	171507762
8	dbrs408584387	74609621
3	dbrs408620182	161850267
X	dbrs408627136	749634
1	dbrs408649005	104137272
5	dbrs408657364	31924356
7	dbrs408657779	23344663
9	dbrs408685936	89650323
21	dbrs408701485	44899254
X	dbrs408706851	749001
6	dbrs408712142	19593265
26	dbrs408725059	22757788
11	dbrs408726253	47500281
14	dbrs408729246	49628482
14	dbrs408735559	12851708
15	dbrs408737402	16494048
X	dbrs408744229	642192
4	dbrs408766018	114079630
21	dbrs408780299	44861449
2	dbrs408784083	211160353
3	dbrs408789001	136992108
9	dbrs408799471	89649666
21	dbrs408813659	23882554
25	dbrs408827074	35315500
6	dbrs408848765	114142595
23	dbrs408854261	42523988
2	dbrs408889579	158703681
11	dbrs408889986	12378261
9	dbrs408895749	13030210
6	dbrs408897031	114125496
7	dbrs408904263	9906268
5	dbrs408910428	24780210
3	dbrs408936976	163495532
14	dbrs408941993	1291777
17	dbrs408956355	69095928
3	dbrs408965471	182981817
25	dbrs408982555	9451361
2	dbrs409019572	208638548
1	dbrs409021915	263454482
6	dbrs409035908	25154869
20	dbrs409044151	38389782
25	dbrs409064435	9463289
3	dbrs409091467	133173366
7	dbrs409101705	11733819
3	dbrs409102851	19482053
3	dbrs409104337	161594156
19	dbrs409108629	47121992
4	dbrs409135872	48948946
11	dbrs409141224	12510352
12	dbrs409157589	35339075
10	dbrs409169232	18217411
10	dbrs409178276	78285577
20	dbrs409187321	34055195
9	dbrs409209812	4691808
6	dbrs409228371	19595861
1	dbrs409232858	264001374
4	dbrs409234914	114149315
24	dbrs409246660	1007235
10	dbrs409248763	18218427
7	dbrs409251826	9899572
24	dbrs409257945	14340652
21	dbrs409288433	5379115
11	dbrs409298799	55428927
8	dbrs409323444	78545443
18	dbrs409342635	24974733
19	dbrs409392809	49742751
6	dbrs409419802	71841193
15	dbrs409426849	50008419
17	dbrs409436127	63272243
8	dbrs409455748	73780537
2	dbrs409487315	211161737
24	dbrs409511962	14339303
10	dbrs409530297	18217010
12	dbrs409530528	42598668
7	dbrs409535065	9896340
7	dbrs409546514	9857928
1	dbrs409548758	76391418
13	dbrs409552791	32155530
21	dbrs409559808	44860456
6	dbrs409567331	88879501
2	dbrs409582876	246601191
23	dbrs409585065	25542891
18	dbrs409597811	24973421
9	dbrs409600938	33869175
7	dbrs409601324	9895199
13	dbrs409603745	30627682
17	dbrs409613389	69095984
13	dbrs409621670	52987008
11	dbrs409624262	12510480
21	dbrs409633758	44861675
1	dbrs409638133	263454368
7	dbrs409657931	21537703
19	dbrs409661706	47121861
1	dbrs409701977	83571396
1	dbrs409716026	76762981
20	dbrs409718445	38388265
2	dbrs409726921	228935994
25	dbrs409731259	35315100
12	dbrs409734178	40704225
7	dbrs409736564	21536142
7	dbrs409736624	9945378
23	dbrs409742898	53825725
10	dbrs409765627	18185317
17	dbrs409777556	72076119
6	dbrs409778635	96906366
12	dbrs409791777	64253903
1	dbrs409794721	105265457
7	dbrs409808152	23334879
12	dbrs409836398	40007777
7	dbrs409856214	23335959
X	dbrs409858773	748885
3	dbrs409860861	182984033
5	dbrs409870174	14632400
6	dbrs409878377	25154524
20	dbrs409882048	38389319
14	dbrs409882272	1294199
3	dbrs409886850	56178052
11	dbrs409895307	55428801
25	dbrs409895721	30864200
1	dbrs409918152	70258598
10	dbrs409920555	76163559
8	dbrs409928157	6990714
11	dbrs409960090	12379140
9	dbrs410031185	4691531
7	dbrs410046819	23345436
19	dbrs410048190	20151513
1	dbrs410062706	120207769
2	dbrs410073402	211160126
9	dbrs410079381	4690784
8	dbrs410079896	74602420
14	dbrs410080600	33899975
9	dbrs410089037	12859793
14	dbrs410108146	1292240
4	dbrs410126949	92781916
1	dbrs410131698	45792885
8	dbrs410147270	78545141
23	dbrs410156410	42522872
15	dbrs410158247	50031208
3	dbrs410162030	173630055
2	dbrs410178552	89580538
21	dbrs410178939	5535862
6	dbrs410181110	6848702
5	dbrs410183385	77869088
5	dbrs410196194	17016460
5	dbrs410196242	17034941
20	dbrs410213381	7135257
15	dbrs410259967	13333951
1	dbrs410264014	261316965
23	dbrs410264566	42524063
1	dbrs410312092	77536725
7	dbrs410312753	4447616
18	dbrs410330920	25002123
6	dbrs410333239	114126424
1	dbrs410345787	102674334
11	dbrs410361418	39613212
4	dbrs410376183	48948875
7	dbrs410395750	22902474
21	dbrs410397913	44860767
11	dbrs410410383	47495620
16	dbrs410414511	65236160
11	dbrs410435033	12376545
26	dbrs410442320	22693983
24	dbrs410451560	14339502
13	dbrs410455270	28553188
11	dbrs410466567	12510624
17	dbrs410471686	10259775
12	dbrs410481372	35387927
12	dbrs410486754	40703233
X	dbrs410493398	13207201
5	dbrs410497591	78072850
14	dbrs410504274	45579557
9	dbrs410512862	4691043
4	dbrs410514766	48948149
6	dbrs410533986	71841707
6	dbrs410534175	6827274
1	dbrs410536405	85189032
4	dbrs410558775	48949229
11	dbrs410567029	21676028
11	dbrs410568292	55427526
2	dbrs410576349	211162133
X	dbrs410591258	21876704
12	dbrs410595392	35389428
10	dbrs410603375	19330956
24	dbrs410604126	1007826
11	dbrs410606532	19517094
3	dbrs410606665	182982369
1	dbrs410615477	264001460
7	dbrs410629883	22900961
24	dbrs410648237	40841704
1	dbrs410654186	74366538
1	dbrs410657469	76391942
5	dbrs410692067	77866465
21	dbrs410703975	23896263
1	dbrs410705420	76662193
12	dbrs410731881	42600403
5	dbrs410735303	14636686
20	dbrs410741425	7155943
2	dbrs410743364	171508305
13	dbrs410765947	30403873
6	dbrs410779566	114126647
6	dbrs410780423	6850220
4	dbrs410793660	114008131
21	dbrs410795032	5536232
7	dbrs410808476	11733009
3	dbrs410817111	182992251
20	dbrs410822876	25079956
1	dbrs410826947	74367814
1	dbrs410838496	102681632
15	dbrs410854125	80047483
7	dbrs410868095	9894833
21	dbrs410869699	5375409
3	dbrs410878694	2259955
3	dbrs410889972	210332632
7	dbrs410904488	73463266
18	dbrs410910823	26377702
X	dbrs410926830	768799
26	dbrs410946301	32286557
13	dbrs410961251	30627029
1	dbrs410999278	264479700
15	dbrs411006375	16493767
15	dbrs411008711	49992011
3	dbrs411023174	163251294
3	dbrs411028663	182993552
2	dbrs411030200	138639105
13	dbrs411053723	30628403
15	dbrs411063668	50031837
13	dbrs411068016	30545301
1	dbrs411079829	105262703
1	dbrs411081297	77536340
11	dbrs411082474	19515328
1	dbrs411100116	45799899
3	dbrs411102406	210377014
26	dbrs411114623	25498934
15	dbrs411123177	16494186
1	dbrs411134058	83572164
1	dbrs411138013	125446859
23	dbrs411139861	53826645
20	dbrs411149523	38386471
14	dbrs411160394	14073765
6	dbrs411178404	19473124
13	dbrs411179919	30548354
1	dbrs411186944	125447602
18	dbrs411203493	25002716
9	dbrs411209752	35933772
18	dbrs411220003	22351612
25	dbrs411227915	35313692
12	dbrs411233920	42597004
6	dbrs411238012	96857676
12	dbrs411246181	42597958
20	dbrs411254550	38390092
2	dbrs411263621	211160728
20	dbrs411266207	16357181
1	dbrs411284970	45793806
17	dbrs411286187	69097253
15	dbrs411309388	80034222
2	dbrs411320179	232269945
6	dbrs411343228	114125338
2	dbrs411356281	208639271
13	dbrs411376938	6870845
17	dbrs411377118	12388819
17	dbrs411391588	69079113
22	dbrs411392253	43265120
1	dbrs411404230	261297283
18	dbrs411409880	24984304
19	dbrs411421482	47123229
1	dbrs411435573	264484901
3	dbrs411446126	35658612
12	dbrs411475769	42596404
11	dbrs411485519	12378502
7	dbrs411500384	21538267
24	dbrs411519416	40841738
2	dbrs411534737	23986948
5	dbrs411536714	10544946
10	dbrs411541571	19330722
20	dbrs411551050	26593954
6	dbrs411570259	96856282
5	dbrs411612283	4656530
22	dbrs411630155	22606854
3	dbrs411640521	161851505
6	dbrs411642483	114126573
4	dbrs411642886	48947982
7	dbrs411702682	11734212
3	dbrs411742556	6844532
24	dbrs411752495	1010230
8	dbrs411775603	37470987
X	dbrs411817170	13219711
2	dbrs411819682	171508026
14	dbrs411829050	14057112
20	dbrs411838155	22015178
12	dbrs411839702	35324779
23	dbrs411840380	53826827
5	dbrs411848370	2667866
7	dbrs411850415	23344801
1	dbrs411850790	125447915
10	dbrs411852777	76163770
15	dbrs411855145	80049738
14	dbrs411879349	1281505
3	dbrs411885821	161873460
1	dbrs411887753	76663740
6	dbrs411891788	6848977
24	dbrs411902219	14339729
2	dbrs411905482	171506642
13	dbrs411914770	6906523
20	dbrs411917956	25066915
1	dbrs411926214	76765984
1	dbrs411936178	77536402
14	dbrs411937801	14058495
1	dbrs411946515	102681913
1	dbrs411961803	105262949
7	dbrs411968314	9945452
1	dbrs411968711	261318009
20	dbrs411985992	38386649
19	dbrs411987916	47122068
1	dbrs411993833	19904684
11	dbrs412025156	23062675
20	dbrs412071402	38388408
4	dbrs412074757	114148567
13	dbrs412089108	30716507
2	dbrs412127979	74047350
7	dbrs412128095	9942482
3	dbrs412128653	173630504
11	dbrs412141534	55429827
1	dbrs412155870	261301332
17	dbrs412175409	69080365
5	dbrs412182225	31924687
23	dbrs412198592	35875641
17	dbrs412224419	12389396
10	dbrs412231143	36003742
5	dbrs412241735	2655943
3	dbrs412245665	173691447
13	dbrs412248321	30628319
5	dbrs412276766	62831452
X	dbrs412278801	13206299
26	dbrs412283473	22693961
17	dbrs412292855	69090038
5	dbrs412299342	12416850
13	dbrs412305879	6870667
5	dbrs412309926	12362061
22	dbrs412316469	19761484
8	dbrs412326068	6991271
X	dbrs412328365	63891317
7	dbrs412339492	64332774
14	dbrs412342675	55107983
9	dbrs412391164	12909648
24	dbrs412392547	22667333
5	dbrs412396005	13018291
15	dbrs412396527	56954977
6	dbrs412406858	71842145
15	dbrs412410391	16493887
19	dbrs412413529	49741555
9	dbrs412425177	38846351
9	dbrs412429658	4719628
18	dbrs412433128	24972619
6	dbrs412452800	25155187
9	dbrs412456707	35933457
12	dbrs412482558	37340344
2	dbrs412487443	158707407
16	dbrs412488377	17028939
5	dbrs412488869	66647447
23	dbrs412504629	42524529
2	dbrs412519771	171506434
6	dbrs412522974	114126512
22	dbrs412525929	22607105
2	dbrs412556630	89579339
24	dbrs412559474	33501495
5	dbrs412568349	62864115
25	dbrs412574208	9464112
9	dbrs412583812	38845358
X	dbrs412606611	63889077
1	dbrs412617642	263455541
14	dbrs412629901	48540512
6	dbrs412633552	114125899
9	dbrs412643355	40872232
1	dbrs412644919	263996720
3	dbrs412645119	173628485
4	dbrs412647835	92780520
2	dbrs412648337	246599490
23	dbrs412649847	42523594
21	dbrs412653535	5536101
5	dbrs412670444	31902522
12	dbrs412687947	42596812
1	dbrs412692743	19903178
15	dbrs412727565	49992551
3	dbrs412727690	163250828
3	dbrs412752823	133172302
5	dbrs412779171	2667917
14	dbrs412791564	12868124
15	dbrs412793485	16492693
2	dbrs412804322	137749451
19	dbrs412822136	50639827
5	dbrs412825805	31923075
12	dbrs412852131	35601804
11	dbrs412864399	12378612
24	dbrs412869981	1010128
11	dbrs412877398	55429572
8	dbrs412908026	81356272
2	dbrs412908463	158708163
2	dbrs412925690	74046960
20	dbrs412935365	38388593
1	dbrs412936726	104287176
1	dbrs412940263	250978557
7	dbrs412943557	23338020
15	dbrs412954717	50008955
7	dbrs412971765	9965664
13	dbrs412997529	52987487
2	dbrs413017578	246600646
11	dbrs413021255	21676734
12	dbrs413024140	64254387
15	dbrs413028425	63631737
4	dbrs413050276	93199217
15	dbrs413060929	80048414
1	dbrs413097734	76391821
20	dbrs413106813	16356899
8	dbrs413109644	74668467
1	dbrs413114063	76767326
7	dbrs413116702	9945684
12	dbrs413123673	35922216
26	dbrs413125463	25523126
5	dbrs413144302	9980163
12	dbrs413164230	35941733
8	dbrs413171816	6991109
6	dbrs413175280	6819094
14	dbrs413192470	39058406
7	dbrs413194343	73462406
12	dbrs413212739	28952996
8	dbrs413221009	37490854
6	dbrs413227986	19591626
18	dbrs413228398	24973686
1	dbrs413231643	45805585
13	dbrs413234073	30417347
14	dbrs413284230	49628088
23	dbrs413284984	25543267
7	dbrs413312032	11732850
21	dbrs413326716	44860961
6	dbrs413340457	96855143
10	dbrs413345270	19344381
23	dbrs413355558	35873852
7	dbrs413362964	9969253
13	dbrs413394838	28553853
23	dbrs413399958	53824817
24	dbrs413404848	40841758
11	dbrs413404933	19516976
1	dbrs413414654	77535156
3	dbrs413417474	170568594
20	dbrs413437331	25066339
3	dbrs413441656	56178493
1	dbrs413443200	261315600
11	dbrs413452970	55429399
5	dbrs413462596	62831259
26	dbrs413480637	22693775
6	dbrs413485080	25155476
X	dbrs413489289	63891397
18	dbrs413497010	24972464
21	dbrs413506138	5617773
7	dbrs413509183	11732957
24	dbrs413515709	1010026
20	dbrs413534966	7156632
6	dbrs413543999	6829011
16	dbrs413546603	17027136
13	dbrs413573281	30417200
8	dbrs413578643	12405216
17	dbrs413578965	69080207
21	dbrs413586088	5537419
21	dbrs413615225	44898099
6	dbrs413626062	19594606
7	dbrs413651328	9911533
2	dbrs413662240	211160487
21	dbrs413666274	44899539
1	dbrs413669971	83569646
15	dbrs413678484	28604528
4	dbrs413681994	55506860
9	dbrs413686990	38845284
22	dbrs413703533	19761402
13	dbrs413708655	32153456
4	dbrs413712213	55523450
5	dbrs413715198	12383006
2	dbrs413715551	158707456
16	dbrs413731352	66469719
5	dbrs413739287	10543282
2	dbrs413755237	216286619
2	dbrs413755405	246599790
3	dbrs413773851	8324592
12	dbrs413783272	35343844
2	dbrs413809039	89579925
1	dbrs413812862	76390774
23	dbrs413813253	42524689
3	dbrs413829330	182980332
23	dbrs413831557	43828661
1	dbrs413839874	264001714
4	dbrs413868022	48948292
7	dbrs413879483	73461954
10	dbrs413880416	76522464
24	dbrs413882624	1008776
1	dbrs413884385	74365586
25	dbrs413888349	9451724
5	dbrs413901624	13012640
3	dbrs413907495	136980742
13	dbrs413915029	30495933
1	dbrs413941203	74366351
12	dbrs413944421	35940217
14	dbrs413954874	14071923
1	dbrs413958692	70256831
10	dbrs413962214	76249696
11	dbrs414015757	12384593
2	dbrs414019897	246602032
6	dbrs414033260	88781839
1	dbrs414047061	125446915
X	dbrs414057678	640700
1	dbrs414075383	125447759
11	dbrs414083817	12382354
2	dbrs414084735	216271247
5	dbrs414090711	2668515
23	dbrs414091251	43852203
5	dbrs414096177	12364586
7	dbrs414104380	43726654
18	dbrs414111934	26377881
15	dbrs414120612	16493626
13	dbrs414125531	32155989
17	dbrs414127302	62445016
10	dbrs414133668	18217647
20	dbrs414150178	22015576
23	dbrs414154955	53824959
14	dbrs414166225	39056076
5	dbrs414174909	9983656
5	dbrs414181389	31924396
7	dbrs414181430	64333441
15	dbrs414184168	16493041
1	dbrs414193351	264485218
7	dbrs414196809	9895581
5	dbrs414204156	2668136
14	dbrs414226073	14057160
1	dbrs414230673	77535228
18	dbrs414233908	26376957
7	dbrs414234926	9946666
1	dbrs414237282	261315876
21	dbrs414252686	44862446
X	dbrs414260671	750118
13	dbrs414262188	28553466
4	dbrs414271012	114146613
1	dbrs414285113	83571824
11	dbrs414295464	21676518
5	dbrs414309514	41216552
4	dbrs414311219	93197962
7	dbrs414316144	23345102
3	dbrs414317101	19482110
7	dbrs414318311	9945752
14	dbrs414320657	12842775
7	dbrs414329532	22902751
23	dbrs414334079	53826543
20	dbrs414344915	16665048
5	dbrs414356568	62865515
1	dbrs414360698	83571122
17	dbrs414397228	69097125
9	dbrs414400562	89649986
1	dbrs414401436	261299434
15	dbrs414407599	63631409
1	dbrs414415265	77536204
12	dbrs414431249	35272710
25	dbrs414446679	35316369
13	dbrs414458450	32077039
6	dbrs414464503	96856226
20	dbrs414477045	38389987
14	dbrs414478714	49627617
5	dbrs414492301	66636941
14	dbrs414501159	12871948
7	dbrs414505735	4449212
6	dbrs414516056	19594891
21	dbrs414516455	40503371
7	dbrs414517250	73462578
3	dbrs414519727	224108464
20	dbrs414549642	22016803
7	dbrs414571373	9944708
8	dbrs414581188	81355076
11	dbrs414608364	39612928
3	dbrs414614386	133172634
8	dbrs414624415	81356822
5	dbrs414661223	12361313
1	dbrs414664169	77536636
1	dbrs414680778	125447096
19	dbrs414707684	34004625
3	dbrs414716158	133171554
9	dbrs414736673	89650266
12	dbrs414763659	37340687
15	dbrs414764934	50007561
25	dbrs414768884	35315196
[truncated: 2,577 more rows]

## Sheet: Geno
	dbrs119102687	dbrs159411206	dbrs159411291	dbrs159427212	dbrs159486074	dbrs159494109	dbrs159494116	dbrs159494125	dbrs159494128	dbrs159497837	dbrs159497839	dbrs159497853	dbrs159497869	dbrs159542054	dbrs159542061	dbrs159542081	dbrs159544567	dbrs159544569	dbrs159544680	dbrs159544683	dbrs159544685	dbrs159564895	dbrs159609993	dbrs159610069	dbrs159610071	dbrs159610073	dbrs159628045	dbrs159628075	dbrs159628192	dbrs159631843	dbrs159631923	dbrs159638558	dbrs159638591	dbrs159643554	dbrs159669009	dbrs159670261	dbrs159671007	dbrs159672161	dbrs159672163	dbrs159672208	dbrs159672285	dbrs159673208	dbrs159714581	dbrs159769587	dbrs159794405	dbrs159794412	dbrs159794695	dbrs159796252	dbrs159796466
KS-0001	-1	-1	-1	-1	-1	-1	-1	1	1	-1	NA	-1	-1	1	-1	1	0	0	-1	1	-1	-1	0	0	0	NA	-1	0	1	0	0	0	NA	0	-1	0	-1	0	0	-1	-1	0	1	0	1	-1	0	-1	0
KS-0002	1	-1	-1	-1	0	-1	-1	1	1	0	0	1	0	0	0	1	0	0	0	0	0	-1	-1	1	0	NA	-1	-1	1	1	-1	0	NA	0	-1	-1	0	-1	1	0	-1	-1	1	-1	0	-1	0	0	-1
KS-0003	-1	-1	-1	-1	-1	-1	-1	1	1	-1	NA	-1	-1	1	-1	1	0	0	-1	1	-1	-1	0	0	0	NA	-1	0	1	0	0	0	NA	0	-1	0	-1	0	0	-1	-1	0	1	0	1	-1	0	-1	0
KS-0004	-1	-1	-1	-1	0	-1	-1	1	1	1	1	1	-1	0	0	1	0	0	-1	-1	-1	-1	-1	1	0	NA	-1	-1	1	1	-1	0	NA	0	-1	0	0	-1	1	-1	-1	-1	1	-1	0	-1	0	-1	0
KS-0005	0	-1	-1	-1	1	0	0	0	0	0	0	0	-1	1	-1	1	1	-1	-1	1	-1	-1	0	0	-1	NA	-1	-1	1	1	-1	0	NA	-1	0	1	-1	0	0	-1	-1	-1	1	0	0	-1	0	0	-1
KS-0006	0	NA	1	0	1	-1	-1	1	1	-1	0	-1	-1	0	1	1	0	0	-1	-1	-1	1	0	0	0	NA	0	0	0	1	-1	0	NA	1	0	0	0	0	0	-1	-1	-1	1	1	-1	-1	-1	0	0
KS-0007	0	-1	0	0	1	-1	-1	1	1	-1	0	-1	-1	0	1	1	-1	-1	-1	0	-1	-1	1	-1	-1	NA	-1	0	0	0	-1	0	NA	1	1	0	0	0	0	-1	-1	-1	1	1	0	-1	0	-1	1
KS-0008	1	-1	-1	-1	1	-1	-1	1	1	0	0	1	0	0	0	1	1	-1	0	0	0	-1	-1	1	-1	NA	-1	-1	1	1	-1	0	NA	0	-1	0	0	0	0	0	-1	0	1	-1	0	-1	-1	0	-1
KS-0009	0	-1	-1	0	1	-1	-1	1	1	-1	NA	0	0	0	0	1	0	0	-1	1	-1	-1	-1	1	NA	NA	-1	-1	1	1	-1	1	NA	0	0	-1	-1	-1	1	-1	-1	-1	0	0	0	-1	-1	0	-1
KS-0010	-1	-1	-1	0	-1	-1	-1	1	1	1	1	1	-1	0	0	1	0	0	-1	1	-1	-1	-1	1	0	NA	-1	-1	1	1	-1	0	NA	0	-1	0	0	0	0	-1	-1	-1	1	0	1	-1	1	-1	1
KS-0011	-1	-1	-1	0	0	0	0	0	0	0	0	1	0	0	0	1	1	-1	-1	1	-1	-1	-1	1	0	NA	0	0	0	-1	-1	0	NA	-1	-1	1	-1	1	-1	-1	-1	0	1	-1	1	-1	1	-1	1
KS-0012	-1	-1	-1	0	0	-1	-1	1	1	0	0	1	0	0	0	1	1	-1	-1	0	-1	-1	0	0	0	NA	1	1	-1	0	0	0	NA	-1	-1	1	0	-1	1	0	-1	-1	0	-1	1	-1	-1	-1	-1
KS-0013	-1	-1	-1	0	-1	0	0	0	0	0	0	0	-1	1	-1	1	-1	-1	-1	1	-1	-1	-1	1	0	NA	-1	0	1	0	0	1	NA	1	-1	-1	0	-1	1	-1	-1	-1	1	0	-1	-1	-1	0	-1
KS-0014	-1	-1	-1	0	0	0	0	0	0	0	0	1	0	0	0	1	-1	-1	-1	0	-1	-1	-1	1	0	NA	0	0	0	0	0	0	NA	-1	-1	1	0	0	0	0	-1	-1	1	-1	1	-1	0	-1	0
KS-0015	-1	-1	1	0	0	-1	-1	1	1	1	1	1	-1	-1	1	1	-1	-1	-1	0	0	-1	0	0	0	NA	-1	-1	1	1	-1	0	NA	-1	-1	0	-1	-1	1	-1	-1	0	1	-1	-1	-1	-1	-1	-1
KS-0016	0	-1	1	0	-1	-1	-1	1	1	-1	0	0	0	0	0	1	0	0	-1	1	-1	-1	0	0	0	NA	-1	-1	1	0	0	1	NA	1	-1	1	-1	1	-1	-1	-1	-1	1	0	0	-1	0	-1	-1
KS-0017	-1	-1	1	1	1	0	0	0	0	1	1	1	-1	0	0	0	0	0	-1	0	0	-1	-1	1	0	NA	0	0	0	1	-1	0	NA	-1	-1	0	-1	0	0	0	-1	0	1	0	0	-1	0	-1	-1
KS-0018	0	-1	-1	0	-1	0	0	0	0	-1	NA	0	0	0	0	1	1	-1	-1	0	-1	-1	-1	1	0	NA	-1	-1	1	1	-1	0	NA	-1	-1	1	0	-1	1	0	-1	-1	0	0	0	-1	-1	-1	-1
KS-0019	-1	-1	1	1	0	-1	-1	0	0	0	0	0	-1	1	-1	0	1	-1	-1	1	-1	-1	1	-1	-1	NA	-1	-1	1	1	-1	0	NA	0	0	-1	0	-1	1	0	-1	0	1	0	-1	-1	0	-1	-1
KS-0020	-1	-1	1	1	-1	-1	-1	1	1	-1	0	0	0	1	0	1	0	0	0	1	-1	0	0	0	0	NA	-1	-1	1	0	0	0	NA	0	-1	1	-1	0	0	-1	-1	0	1	1	0	-1	0	-1	-1
KS-0021	0	-1	0	1	-1	0	0	0	0	1	1	1	-1	0	0	1	0	0	0	0	-1	-1	-1	1	0	NA	-1	-1	1	1	-1	0	NA	1	-1	-1	0	-1	1	1	-1	-1	0	1	-1	-1	0	-1	-1
KS-0022	-1	-1	0	1	1	0	0	0	0	1	1	1	-1	0	0	1	0	0	-1	1	-1	-1	0	0	-1	NA	-1	-1	1	1	-1	1	NA	0	-1	0	0	0	0	0	-1	0	0	1	0	-1	0	-1	-1
KS-0023	-1	-1	0	1	0	0	0	0	0	1	1	1	-1	1	0	1	1	-1	-1	1	-1	0	-1	1	-1	NA	-1	-1	1	1	-1	0	NA	0	0	0	-1	0	0	0	-1	0	1	1	0	-1	-1	-1	-1
KS-0024	0	-1	-1	0	-1	-1	-1	1	1	-1	NA	0	0	0	0	1	0	0	0	0	0	-1	0	0	0	NA	-1	0	0	0	-1	0	NA	0	0	-1	0	0	0	0	0	-1	1	0	1	-1	0	-1	0
KS-0025	-1	-1	0	1	-1	0	0	0	0	-1	NA	0	0	1	-1	1	0	0	-1	-1	0	-1	-1	1	NA	NA	-1	-1	1	1	-1	1	NA	0	0	1	-1	0	0	-1	-1	-1	1	-1	-1	-1	-1	-1	-1
KS-0026	0	-1	-1	-1	0	0	0	0	0	0	0	1	0	0	0	1	1	-1	0	0	0	0	-1	1	0	NA	1	1	-1	-1	-1	0	NA	1	-1	-1	0	0	0	-1	-1	0	1	0	1	-1	-1	-1	-1
KS-0027	-1	-1	0	0	1	1	1	-1	-1	1	1	1	-1	0	0	1	0	0	-1	0	-1	-1	0	-1	-1	NA	0	0	0	0	0	0	NA	1	-1	0	0	0	0	0	-1	0	0	0	-1	-1	0	-1	-1
KS-0028	-1	-1	0	0	-1	1	1	-1	-1	-1	0	0	0	0	0	1	-1	-1	-1	-1	0	-1	-1	1	NA	NA	0	0	0	1	-1	1	NA	0	-1	1	-1	0	0	-1	-1	-1	1	-1	0	-1	0	-1	0
KS-0029	0	-1	0	0	-1	-1	-1	1	1	-1	0	0	0	1	-1	1	1	-1	-1	1	-1	-1	0	0	-1	NA	-1	0	0	0	-1	1	NA	0	-1	0	0	0	0	0	-1	0	1	1	-1	-1	0	-1	-1
KS-0030	0	-1	1	1	0	0	0	0	0	0	0	1	0	0	1	1	-1	-1	0	1	-1	-1	0	0	-1	NA	-1	-1	1	1	-1	0	NA	0	-1	0	0	-1	1	0	-1	-1	1	1	-1	-1	0	-1	-1
KS-0031	0	-1	0	0	0	1	1	-1	-1	1	1	1	-1	1	0	1	0	0	1	0	0	-1	1	-1	-1	NA	0	0	0	1	-1	1	NA	1	-1	-1	1	-1	1	1	-1	-1	1	0	-1	-1	0	0	-1
KS-0032	0	-1	-1	0	-1	-1	-1	1	1	-1	0	0	0	1	-1	1	1	-1	0	0	0	-1	0	0	0	NA	-1	0	0	0	-1	0	NA	1	0	-1	0	-1	1	0	-1	-1	1	1	1	-1	0	-1	0
KS-0033	-1	-1	-1	0	-1	1	1	-1	-1	0	0	1	0	1	-1	1	0	0	-1	0	0	-1	-1	1	-1	NA	1	1	0	-1	-1	0	NA	0	0	-1	0	0	0	-1	-1	-1	1	1	0	-1	-1	0	-1
KS-0034	-1	-1	-1	0	NA	-1	-1	NA	NA	-1	0	1	NA	-1	NA	1	1	-1	0	0	0	-1	0	0	-1	NA	0	1	-1	0	-1	0	NA	0	0	0	0	1	-1	-1	-1	-1	1	1	0	-1	-1	-1	0
KS-0035	0	-1	-1	1	-1	-1	-1	1	1	-1	0	0	0	0	0	1	1	-1	0	0	0	-1	0	0	0	NA	1	1	0	0	0	0	NA	1	0	-1	0	0	0	0	0	-1	1	-1	-1	-1	-1	-1	0
KS-0036	0	-1	-1	0	1	-1	-1	1	1	0	0	-1	-1	0	0	1	-1	-1	0	0	-1	-1	-1	1	-1	NA	1	1	-1	-1	0	0	NA	-1	0	-1	0	-1	1	-1	-1	0	0	0	0	-1	-1	-1	-1
KS-0037	-1	-1	0	-1	0	-1	-1	1	1	1	1	1	-1	1	-1	1	0	0	-1	-1	-1	-1	-1	1	0	NA	-1	0	0	0	0	0	NA	-1	-1	1	-1	-1	1	-1	-1	0	1	0	0	-1	0	-1	0
KS-0038	-1	-1	0	-1	-1	0	0	0	0	0	0	1	0	1	-1	1	-1	-1	-1	-1	1	-1	-1	1	0	NA	0	0	0	1	-1	0	NA	0	-1	1	-1	0	0	-1	-1	0	1	-1	1	-1	-1	-1	-1
KS-0039	-1	-1	-1	0	0	0	0	0	0	-1	0	1	1	0	0	1	-1	-1	-1	0	0	-1	0	0	0	NA	1	1	-1	1	-1	0	NA	0	-1	0	0	0	0	-1	-1	0	1	0	-1	-1	-1	0	-1
KS-0040	-1	-1	0	1	-1	0	0	0	0	1	1	1	-1	1	-1	1	1	-1	0	0	-1	-1	0	-1	-1	NA	1	1	-1	0	0	1	NA	1	-1	0	-1	-1	1	0	-1	-1	1	0	0	-1	0	-1	-1
KS-0041	0	-1	-1	0	1	0	0	0	0	0	0	0	-1	0	0	1	0	0	0	0	0	-1	-1	1	-1	NA	0	0	1	0	0	1	NA	0	-1	0	0	0	0	0	0	-1	1	0	1	-1	0	-1	-1
KS-0042	-1	-1	0	-1	0	-1	-1	1	1	1	1	1	-1	0	0	1	-1	-1	-1	-1	0	-1	-1	1	0	NA	1	1	-1	1	-1	0	NA	1	-1	1	-1	-1	1	-1	-1	0	0	-1	0	-1	0	-1	0
KS-0043	0	-1	0	0	0	0	0	0	0	0	0	1	0	0	0	1	-1	-1	0	0	-1	-1	0	0	0	NA	1	1	-1	0	0	0	NA	-1	0	-1	0	-1	1	-1	-1	0	-1	0	-1	-1	-1	-1	-1
KS-0044	0	-1	0	0	0	0	0	0	0	-1	0	1	1	1	-1	1	-1	-1	-1	0	-1	0	-1	1	0	NA	-1	-1	0	0	0	0	NA	-1	0	0	0	-1	1	0	-1	-1	1	0	0	-1	-1	0	-1
KS-0045	-1	-1	1	0	1	0	0	0	0	0	0	1	0	1	-1	1	1	-1	-1	1	-1	-1	0	0	-1	NA	-1	-1	1	1	-1	0	NA	0	-1	0	-1	0	0	-1	-1	-1	1	0	-1	0	1	-1	0
KS-0046	0	-1	-1	1	0	0	0	0	0	0	0	1	0	0	0	1	-1	-1	-1	1	-1	-1	0	0	-1	NA	1	1	0	-1	-1	0	NA	1	-1	-1	0	0	0	-1	-1	0	1	-1	0	-1	0	-1	-1
KS-0047	-1	-1	1	-1	0	1	1	-1	-1	0	0	1	0	0	0	1	0	0	-1	0	0	-1	-1	1	0	NA	-1	-1	1	1	-1	1	NA	0	0	1	-1	0	0	-1	-1	0	1	-1	0	-1	-1	-1	-1
KS-0048	0	-1	1	-1	1	-1	-1	1	1	0	0	1	0	-1	1	1	1	-1	0	0	0	-1	-1	1	0	NA	0	0	-1	0	0	0	NA	-1	-1	-1	0	0	0	-1	-1	-1	1	-1	0	0	0	-1	0
KS-0049	-1	-1	0	1	1	-1	-1	1	1	-1	NA	0	0	1	0	0	0	0	0	1	-1	-1	0	0	-1	NA	-1	-1	1	1	-1	1	NA	0	0	-1	0	0	0	0	-1	-1	1	0	0	-1	1	-1	0
KS-0050	-1	-1	0	1	0	1	1	-1	-1	-1	0	0	0	-1	1	1	-1	-1	0	-1	-1	-1	-1	1	-1	NA	-1	-1	1	1	-1	0	NA	-1	-1	1	0	0	0	0	-1	-1	0	0	-1	-1	-1	-1	0
KS-0051	-1	-1	-1	-1	-1	0	0	0	0	1	1	1	-1	0	0	1	1	-1	-1	0	-1	-1	-1	1	0	NA	-1	-1	1	1	-1	0	NA	0	0	-1	-1	-1	1	0	0	-1	1	1	-1	-1	-1	-1	0
KS-0052	-1	-1	1	0	0	-1	-1	1	1	0	0	0	-1	1	0	1	0	0	0	-1	1	-1	0	0	0	NA	0	0	1	0	-1	0	NA	0	-1	0	0	0	0	0	-1	0	0	-1	1	-1	0	-1	-1
KS-0053	-1	-1	0	1	1	-1	-1	1	1	0	0	0	-1	0	1	1	0	0	-1	1	-1	-1	0	0	-1	NA	0	0	0	-1	-1	0	NA	1	-1	1	-1	0	0	-1	-1	0	0	1	0	-1	0	-1	-1
KS-0054	-1	-1	0	1	0	0	0	0	0	0	0	1	0	1	-1	1	-1	-1	-1	-1	1	-1	-1	1	0	NA	0	0	0	1	-1	0	NA	0	-1	1	-1	1	-1	-1	-1	-1	1	-1	-1	-1	-1	-1	-1
KS-0055	-1	-1	0	1	1	0	0	0	0	1	1	1	-1	1	0	1	-1	-1	0	0	0	-1	0	0	0	NA	-1	-1	1	0	0	1	NA	0	-1	-1	1	0	0	0	-1	0	1	1	-1	-1	1	-1	-1
KS-0056	-1	-1	0	0	-1	0	0	0	0	-1	0	1	1	0	0	1	-1	-1	0	-1	-1	-1	-1	1	0	NA	0	0	0	0	-1	0	NA	-1	-1	0	0	-1	1	-1	-1	0	0	1	-1	-1	-1	-1	-1
KS-0057	0	-1	-1	1	1	-1	-1	1	1	0	NA	-1	-1	0	0	1	1	-1	-1	1	-1	-1	0	0	-1	NA	-1	-1	1	1	-1	0	NA	-1	-1	-1	0	-1	1	-1	-1	-1	0	0	-1	-1	-1	-1	-1
KS-0058	0	-1	0	1	0	-1	-1	1	1	-1	0	0	0	1	-1	1	0	0	-1	1	-1	-1	0	0	0	NA	-1	-1	1	1	-1	1	NA	0	0	-1	0	0	0	0	-1	-1	0	0	0	-1	1	-1	0
KS-0059	-1	NA	1	1	-1	-1	-1	1	1	0	0	0	-1	1	0	1	-1	-1	0	0	0	-1	0	0	0	NA	-1	-1	1	1	-1	1	NA	0	0	0	-1	0	0	-1	-1	-1	1	0	0	-1	0	-1	-1
KS-0060	0	-1	-1	-1	0	0	0	0	0	0	0	1	0	0	0	1	0	0	-1	0	-1	0	-1	1	0	NA	0	0	1	0	0	0	NA	1	-1	-1	0	0	0	-1	-1	0	1	0	0	-1	-1	-1	-1
KS-0061	-1	-1	1	1	0	-1	-1	1	1	0	0	0	-1	0	0	1	0	0	-1	0	0	-1	-1	1	0	NA	-1	-1	1	0	0	1	NA	-1	-1	1	-1	1	-1	-1	-1	-1	0	0	0	-1	0	-1	-1
KS-0062	-1	-1	1	0	0	-1	-1	1	1	0	0	0	-1	1	-1	1	0	0	-1	0	0	-1	-1	1	0	NA	-1	-1	1	0	0	1	NA	-1	-1	1	-1	0	0	-1	-1	0	0	0	1	-1	-1	-1	-1
KS-0063	-1	-1	1	0	-1	0	0	0	0	1	1	1	-1	-1	1	1	-1	-1	0	-1	0	-1	-1	1	0	NA	0	0	0	1	-1	1	NA	-1	-1	0	-1	-1	1	0	-1	-1	1	-1	0	-1	0	-1	-1
KS-0064	-1	-1	0	1	0	1	1	-1	-1	1	1	1	-1	0	0	1	1	-1	0	0	-1	-1	0	0	-1	NA	0	0	0	0	0	0	NA	1	-1	0	1	-1	1	1	-1	0	0	0	0	-1	0	-1	-1
KS-0065	0	-1	-1	1	1	0	0	0	0	1	1	1	-1	1	-1	1	-1	-1	-1	1	-1	-1	-1	1	-1	NA	0	0	0	1	-1	1	NA	0	-1	0	1	0	0	0	-1	0	1	0	1	-1	0	-1	-1
KS-0066	-1	-1	1	1	0	0	0	0	0	0	0	0	-1	0	1	1	0	0	0	1	-1	-1	0	0	-1	NA	0	0	0	0	0	1	NA	0	-1	0	0	-1	1	0	-1	0	1	0	-1	-1	0	0	-1
KS-0067	-1	NA	0	-1	0	-1	-1	1	1	-1	0	0	0	1	-1	1	0	0	0	-1	0	-1	0	0	0	NA	1	1	0	0	0	0	NA	1	-1	-1	0	-1	1	0	-1	0	1	0	1	-1	0	-1	0
KS-0068	-1	-1	1	1	-1	0	0	0	0	0	0	0	-1	0	1	1	0	0	1	0	-1	0	0	0	0	NA	0	0	0	0	0	0	NA	0	-1	0	-1	0	0	-1	-1	0	0	0	0	-1	0	-1	-1
KS-0069	-1	-1	1	0	1	-1	-1	1	1	1	0	0	-1	0	0	1	0	0	-1	0	-1	-1	0	0	-1	NA	1	1	-1	0	-1	0	NA	-1	0	1	0	0	0	0	-1	-1	-1	0	-1	-1	0	0	-1
KS-0070	-1	-1	0	1	0	1	1	-1	-1	0	0	1	0	1	-1	1	1	-1	0	0	0	-1	0	0	0	NA	-1	-1	1	0	0	0	NA	1	-1	0	-1	0	0	-1	-1	-1	1	0	0	-1	0	-1	-1
KS-0071	-1	-1	1	1	0	0	0	0	0	0	0	0	-1	0	0	1	0	0	-1	1	-1	-1	0	0	0	NA	-1	-1	1	0	0	1	NA	1	-1	1	0	0	0	0	-1	-1	1	0	-1	-1	0	-1	-1
KS-0072	-1	NA	1	1	0	0	0	0	0	1	1	1	-1	0	0	1	0	0	-1	-1	0	-1	-1	1	NA	NA	0	0	0	1	-1	0	NA	0	0	1	-1	1	-1	-1	-1	-1	1	-1	0	-1	0	0	-1
KS-0073	0	-1	0	1	0	-1	-1	1	1	-1	0	-1	-1	0	1	1	1	-1	-1	1	-1	-1	0	0	-1	NA	0	0	0	-1	-1	1	NA	1	0	0	-1	0	0	-1	-1	-1	1	1	-1	-1	0	-1	-1
KS-0074	-1	-1	1	1	0	-1	-1	1	1	0	0	0	-1	0	0	1	1	-1	-1	1	-1	-1	1	-1	-1	NA	-1	-1	1	1	-1	1	NA	0	0	0	-1	0	0	-1	-1	-1	1	1	-1	-1	0	-1	-1
KS-0075	0	-1	0	1	0	0	0	0	0	-1	0	1	1	-1	1	1	0	0	0	-1	-1	-1	-1	1	0	NA	-1	-1	1	1	-1	0	NA	-1	-1	0	0	0	0	-1	-1	0	0	0	0	0	0	-1	0
KS-0076	0	-1	0	1	-1	-1	-1	1	1	-1	0	-1	-1	0	0	1	-1	-1	0	1	-1	-1	0	0	0	NA	-1	0	0	-1	0	1	NA	1	-1	0	-1	0	0	-1	-1	-1	1	0	0	-1	0	-1	-1
KS-0077	0	-1	-1	1	-1	0	0	0	0	-1	0	0	0	-1	1	1	0	0	1	0	-1	-1	0	-1	-1	NA	0	0	0	0	-1	0	NA	0	-1	-1	0	-1	1	-1	-1	0	0	0	1	-1	0	-1	0
KS-0078	-1	NA	1	-1	0	-1	-1	1	1	0	0	0	0	0	0	1	1	-1	-1	0	-1	-1	-1	1	-1	NA	1	1	-1	0	0	0	NA	1	-1	0	-1	-1	1	-1	-1	-1	1	0	1	-1	1	-1	0
KS-0079	-1	-1	0	1	0	0	0	0	0	0	0	1	0	0	1	1	-1	-1	0	1	-1	-1	0	-1	-1	NA	0	0	0	0	0	0	NA	1	-1	0	0	0	0	0	-1	-1	0	0	-1	-1	0	-1	-1
KS-0080	-1	-1	0	0	0	0	0	0	0	0	0	1	0	1	-1	1	-1	-1	-1	-1	0	-1	0	0	0	NA	0	0	0	0	0	0	NA	-1	0	0	-1	0	0	-1	-1	0	1	-1	1	-1	0	-1	0
KS-0081	1	-1	0	-1	0	0	0	0	0	0	0	1	0	1	-1	1	-1	-1	-1	-1	-1	-1	0	-1	-1	NA	-1	-1	0	-1	0	0	NA	0	-1	0	0	0	0	-1	-1	-1	0	0	-1	-1	-1	-1	-1
KS-0082	1	-1	0	1	0	1	1	-1	-1	1	1	1	-1	0	0	1	-1	-1	0	0	-1	-1	-1	0	-1	NA	-1	0	1	0	-1	0	NA	1	-1	0	1	0	0	0	-1	0	0	0	-1	-1	-1	0	-1
KS-0083	-1	NA	1	0	0	1	1	-1	-1	0	0	1	0	1	-1	0	1	-1	1	-1	1	0	-1	0	-1	NA	1	1	-1	-1	0	1	NA	0	0	0	0	-1	1	1	-1	0	0	-1	0	-1	0	-1	0
KS-0084	1	-1	-1	0	1	-1	-1	1	1	0	0	1	0	1	-1	1	-1	-1	0	0	-1	-1	0	-1	-1	NA	0	0	0	0	-1	0	NA	0	-1	1	0	0	0	-1	-1	0	-1	-1	-1	-1	-1	-1	-1
KS-0085	1	-1	-1	0	0	0	0	0	0	1	1	1	-1	1	-1	1	0	0	0	1	-1	-1	0	0	-1	NA	0	1	0	-1	0	0	NA	1	-1	-1	0	-1	1	-1	-1	-1	-1	0	-1	0	0	-1	0
KS-0086	-1	-1	0	1	-1	1	1	-1	-1	-1	0	1	1	1	0	1	0	0	-1	-1	0	-1	0	0	0	NA	0	0	0	-1	-1	1	NA	0	-1	-1	1	-1	1	-1	-1	0	0	0	0	-1	-1	-1	-1
KS-0087	-1	-1	-1	0	-1	1	1	-1	-1	-1	0	1	1	0	0	1	1	-1	-1	0	-1	-1	0	-1	-1	NA	0	0	0	0	0	1	NA	-1	-1	-1	1	-1	1	-1	-1	0	0	0	0	-1	-1	-1	-1
KS-0088	0	-1	0	0	-1	0	0	0	0	-1	0	1	1	0	0	1	0	0	0	-1	-1	-1	-1	0	0	NA	0	0	0	0	-1	1	NA	0	-1	-1	1	-1	1	-1	-1	-1	-1	0	0	-1	-1	-1	-1
KS-0089	NA	1	NA	NA	NA	NA	NA	0	-1	1	NA	1	NA	NA	NA	0	NA	-1	NA	NA	1	NA	0	0	NA	NA	NA	NA	NA	NA	-1	1	NA	NA	NA	NA	NA	NA	NA	0	1	NA	0	NA	1	NA	NA	NA	NA
KS-0090	0	-1	0	1	1	1	1	-1	-1	0	0	1	0	1	-1	0	0	0	-1	-1	0	-1	1	-1	-1	NA	0	0	0	-1	-1	0	NA	-1	-1	0	1	-1	1	0	-1	-1	0	0	0	-1	-1	-1	-1
KS-0091	1	-1	0	0	0	1	1	-1	-1	0	0	1	0	1	-1	1	1	-1	0	0	0	-1	-1	0	-1	NA	1	1	-1	0	-1	1	NA	0	-1	0	0	-1	1	0	-1	0	-1	0	0	-1	0	-1	-1
KS-0092	0	-1	-1	0	-1	-1	-1	1	1	1	1	1	-1	1	-1	0	0	0	-1	0	-1	0	-1	0	0	NA	1	1	-1	-1	0	0	NA	-1	-1	0	0	-1	1	-1	-1	0	0	-1	-1	-1	0	0	-1
KS-0093	0	-1	1	1	-1	0	0	0	0	0	0	0	-1	1	-1	0	0	0	-1	1	-1	-1	1	-1	-1	NA	-1	0	1	0	0	0	NA	1	0	-1	NA	-1	1	-1	-1	-1	0	-1	0	-1	-1	-1	-1
KS-0094	0	-1	0	0	0	0	0	0	0	0	0	1	0	0	0	1	1	-1	0	0	0	-1	0	0	0	NA	0	1	0	-1	-1	0	NA	0	0	0	0	0	0	-1	-1	0	0	0	0	-1	-1	0	-1
KS-0095	-1	-1	-1	0	-1	-1	-1	1	1	0	0	0	-1	1	-1	1	0	0	0	1	-1	-1	-1	1	0	NA	0	0	1	0	0	0	NA	1	1	-1	0	-1	1	0	-1	-1	0	0	0	-1	-1	-1	-1
KS-0096	0	-1	0	1	-1	1	1	-1	-1	-1	0	1	1	0	0	0	0	0	-1	1	-1	-1	0	0	-1	NA	-1	-1	1	0	-1	1	NA	-1	-1	0	0	-1	1	-1	-1	-1	0	1	-1	-1	-1	-1	-1
KS-0097	-1	-1	-1	0	-1	0	0	0	0	1	1	1	-1	-1	1	1	1	-1	-1	0	-1	0	-1	1	0	NA	1	1	-1	-1	-1	0	NA	-1	-1	0	-1	0	0	-1	-1	-1	0	0	0	-1	-1	-1	-1
KS-0098	0	-1	0	1	0	-1	-1	1	1	0	0	1	0	1	-1	0	0	0	-1	0	-1	-1	0	0	-1	NA	-1	0	0	0	-1	0	NA	0	-1	0	1	-1	1	0	-1	0	0	0	-1	-1	-1	-1	-1
KS-0099	1	-1	1	1	-1	0	0	0	0	0	0	1	0	1	-1	0	0	0	-1	1	-1	0	-1	1	0	NA	0	0	0	-1	0	0	NA	1	-1	0	NA	-1	1	0	-1	0	0	-1	1	-1	-1	-1	-1
KS-0100	0	-1	-1	0	1	0	0	0	0	-1	0	1	1	1	-1	1	-1	-1	-1	0	-1	-1	1	-1	-1	NA	0	0	0	1	-1	0	NA	0	-1	0	1	0	0	0	-1	0	0	0	-1	-1	-1	-1	-1
KS-0101	1	-1	1	1	-1	0	0	0	0	1	1	1	-1	1	-1	0	0	0	-1	1	-1	-1	0	0	0	NA	0	1	0	-1	-1	0	NA	1	-1	-1	-1	-1	1	-1	-1	-1	0	-1	0	-1	-1	-1	-1
KS-0102	0	-1	0	0	-1	0	0	0	0	1	1	1	-1	0	0	1	0	0	0	-1	-1	-1	-1	-1	-1	NA	0	1	-1	-1	0	0	NA	0	-1	0	0	-1	1	-1	-1	0	0	1	0	-1	-1	-1	-1
KS-0103	0	-1	1	1	1	1	1	-1	-1	0	0	0	-1	1	-1	1	0	0	0	-1	0	0	0	0	-1	NA	0	0	0	0	-1	0	NA	0	0	-1	1	-1	1	-1	-1	0	0	-1	-1	-1	-1	-1	0
KS-0104	0	-1	1	1	-1	0	0	0	0	0	0	1	0	0	0	1	0	0	0	0	0	0	-1	1	0	NA	1	1	-1	-1	0	0	NA	0	0	-1	NA	-1	1	-1	-1	0	0	-1	0	-1	-1	-1	-1
KS-0105	0	-1	-1	0	-1	-1	-1	1	1	1	0	0	-1	-1	1	1	0	0	-1	-1	-1	0	0	-1	-1	NA	1	1	-1	-1	0	0	NA	-1	-1	0	0	-1	1	-1	-1	0	1	-1	-1	-1	0	0	0
KS-0106	-1	-1	0	-1	-1	0	0	0	0	1	1	1	-1	-1	1	1	0	0	0	-1	-1	0	0	-1	-1	NA	0	0	0	0	-1	0	NA	-1	-1	0	0	-1	1	-1	-1	0	1	1	-1	-1	0	-1	-1
KS-0107	-1	-1	0	-1	0	0	0	0	0	0	0	1	0	0	0	0	0	0	0	-1	-1	-1	-1	1	0	NA	1	1	-1	0	0	0	NA	0	-1	-1	0	-1	1	-1	-1	-1	0	-1	0	-1	-1	-1	-1
KS-0108	0	-1	1	-1	1	0	0	0	0	0	0	0	-1	0	0	1	1	-1	-1	1	-1	0	0	0	-1	NA	0	0	0	-1	-1	0	NA	0	-1	-1	0	-1	1	-1	-1	0	1	0	1	-1	-1	-1	-1
KS-0109	1	-1	0	0	0	0	0	0	0	0	0	1	0	0	0	1	1	-1	-1	1	-1	-1	0	-1	-1	NA	0	0	0	1	-1	0	NA	0	-1	-1	0	-1	1	-1	-1	0	0	0	-1	-1	-1	-1	-1
KS-0110	-1	NA	1	-1	0	0	0	0	0	0	0	0	-1	1	-1	1	-1	-1	0	1	-1	0	0	-1	-1	NA	-1	-1	1	0	0	1	NA	0	-1	0	-1	-1	1	-1	-1	-1	0	0	0	-1	0	-1	0
KS-0111	0	-1	0	0	-1	-1	-1	1	1	1	1	1	-1	-1	1	1	0	0	0	-1	-1	-1	-1	1	-1	NA	0	0	0	0	0	0	NA	0	-1	-1	-1	-1	1	-1	-1	0	0	0	-1	-1	-1	-1	-1
KS-0112	-1	-1	0	1	-1	0	0	0	0	0	0	0	0	0	0	0	-1	-1	0	0	0	-1	0	0	-1	NA	0	0	0	0	-1	0	NA	0	-1	0	-1	-1	1	0	0	-1	1	0	-1	-1	-1	-1	-1
KS-0113	0	-1	0	1	-1	1	1	-1	-1	0	0	0	-1	1	-1	0	0	0	0	-1	-1	-1	0	-1	-1	NA	0	0	0	0	-1	1	NA	-1	-1	0	0	-1	1	0	0	0	-1	0	-1	-1	-1	-1	0
KS-0114	0	-1	-1	-1	-1	-1	-1	1	1	1	1	1	-1	-1	1	1	0	0	0	-1	-1	0	0	0	0	NA	0	0	1	0	-1	0	NA	0	-1	1	-1	-1	1	0	-1	0	1	1	0	-1	-1	-1	-1
KS-0115	0	-1	0	1	0	0	0	0	0	-1	0	1	1	0	0	1	0	0	-1	1	-1	-1	0	1	-1	NA	0	0	0	-1	-1	0	NA	0	-1	-1	0	0	0	-1	-1	0	0	0	0	-1	-1	-1	-1
KS-0116	0	-1	0	0	-1	1	1	-1	-1	0	0	1	0	1	-1	1	0	0	0	0	-1	-1	1	-1	-1	NA	1	1	-1	0	-1	0	NA	-1	-1	1	0	-1	1	1	-1	0	0	0	0	-1	-1	-1	-1
KS-0117	-1	-1	0	1	0	0	0	0	0	-1	0	1	1	0	0	1	1	-1	0	0	0	-1	-1	0	-1	NA	1	1	0	0	0	0	NA	-1	-1	0	-1	-1	1	-1	-1	-1	0	0	-1	-1	-1	-1	-1
KS-0118	0	-1	1	1	0	1	1	-1	-1	0	0	0	-1	0	0	1	0	0	-1	0	-1	0	-1	1	0	NA	0	0	0	0	0	0	NA	1	-1	-1	-1	-1	1	-1	-1	0	1	-1	1	-1	-1	-1	-1
KS-0119	1	-1	1	1	0	-1	-1	1	1	-1	0	1	1	0	0	1	0	0	0	0	0	0	0	0	0	NA	0	0	0	0	-1	1	NA	0	-1	-1	0	-1	1	0	-1	-1	0	1	1	-1	1	-1	0
KS-0120	-1	-1	0	1	-1	0	0	0	0	0	0	0	0	0	0	1	0	0	0	0	0	-1	1	-1	-1	NA	1	1	-1	-1	0	0	NA	0	-1	-1	-1	-1	1	-1	-1	0	1	0	-1	-1	-1	-1	-1
KS-0121	0	-1	0	1	-1	0	0	0	0	0	0	1	0	1	-1	1	-1	-1	0	0	-1	-1	-1	0	-1	NA	1	1	-1	0	-1	0	NA	-1	-1	0	1	-1	1	1	-1	0	1	0	-1	-1	-1	-1	-1
KS-0122	-1	-1	0	1	0	1	1	-1	-1	1	1	1	-1	1	-1	0	0	0	-1	1	-1	-1	0	0	-1	NA	0	0	-1	0	0	0	NA	1	-1	-1	1	-1	1	-1	-1	0	1	0	0	-1	-1	-1	-1
KS-0123	-1	-1	1	-1	0	1	1	-1	-1	-1	0	0	0	1	0	1	1	-1	0	0	0	-1	0	0	0	NA	-1	0	1	0	0	0	NA	1	-1	0	-1	-1	1	-1	-1	0	1	-1	-1	-1	-1	-1	-1
KS-0124	0	-1	0	0	-1	-1	-1	1	1	1	1	1	-1	-1	1	1	0	0	-1	-1	-1	0	0	0	0	NA	0	0	0	0	-1	0	NA	-1	-1	-1	0	-1	1	-1	-1	0	0	0	-1	-1	-1	0	0
KS-0125	-1	-1	1	-1	0	0	0	0	0	0	0	1	0	1	-1	1	0	0	-1	0	-1	0	0	1	-1	NA	-1	-1	1	0	0	0	NA	-1	-1	-1	0	-1	1	-1	-1	-1	1	0	-1	-1	-1	1	0
KS-0126	0	-1	0	0	-1	-1	-1	1	1	1	0	0	-1	0	0	1	0	0	0	0	0	-1	-1	-1	-1	NA	0	0	0	0	-1	1	NA	0	-1	-1	0	0	0	-1	-1	0	0	-1	0	-1	-1	-1	-1
KS-0127	-1	-1	0	1	0	0	0	0	0	1	1	1	-1	0	0	0	0	0	-1	1	-1	-1	1	-1	-1	NA	0	0	0	0	0	0	NA	1	-1	-1	1	-1	1	-1	-1	0	0	-1	0	-1	-1	-1	-1
KS-0128	0	-1	0	0	-1	-1	-1	1	1	0	0	1	0	1	-1	1	1	-1	0	0	-1	-1	0	0	-1	NA	0	1	0	-1	-1	0	NA	0	0	-1	-1	0	0	-1	-1	-1	0	0	0	-1	0	0	0
KS-0129	-1	-1	0	0	-1	0	0	0	0	1	1	1	-1	0	0	0	0	0	-1	1	-1	0	0	0	0	NA	-1	-1	0	0	-1	0	NA	-1	-1	-1	-1	-1	1	-1	-1	0	1	0	0	-1	-1	-1	-1
KS-0130	-1	-1	0	0	-1	0	0	0	0	1	1	1	-1	1	-1	0	-1	-1	-1	0	-1	0	-1	0	0	NA	0	0	1	0	0	0	NA	-1	-1	-1	0	-1	1	-1	-1	0	1	-1	0	-1	-1	-1	-1
KS-0131	-1	-1	0	0	-1	1	1	-1	-1	0	0	1	0	1	-1	0	1	-1	-1	0	-1	-1	0	-1	-1	NA	0	0	0	0	-1	0	NA	0	-1	1	0	0	0	0	0	-1	0	-1	0	-1	-1	-1	-1
KS-0132	-1	-1	1	0	1	-1	-1	1	1	0	0	1	0	-1	1	1	1	-1	0	0	0	0	-1	1	0	NA	0	0	-1	0	0	0	NA	-1	0	0	0	-1	1	0	-1	-1	1	-1	0	0	0	-1	0
KS-0133	-1	-1	-1	0	0	-1	-1	1	1	1	1	1	-1	0	0	1	-1	-1	-1	0	0	-1	-1	1	0	NA	0	0	0	1	-1	0	NA	0	-1	0	0	0	0	-1	-1	0	0	-1	-1	-1	-1	0	-1
KS-0134	-1	-1	1	0	1	0	0	0	0	0	0	0	-1	0	0	1	-1	-1	-1	0	0	-1	-1	0	0	NA	0	0	0	0	0	1	NA	0	-1	1	-1	-1	1	-1	-1	-1	1	0	0	-1	0	-1	-1
KS-0135	-1	-1	1	1	0	0	0	0	0	0	0	1	0	1	-1	1	0	0	1	0	0	-1	1	-1	-1	NA	-1	-1	1	1	-1	0	NA	0	-1	-1	0	-1	1	0	-1	-1	0	0	-1	-1	0	-1	0
KS-0136	0	-1	0	0	0	0	0	0	0	0	0	1	0	0	0	1	0	0	-1	1	-1	-1	0	0	0	NA	0	0	0	0	-1	0	NA	1	-1	0	0	0	0	0	-1	0	0	0	0	-1	0	-1	-1
KS-0137	-1	-1	1	0	0	1	1	-1	-1	0	0	1	0	0	0	0	0	0	-1	0	0	-1	-1	1	0	NA	0	0	0	1	-1	0	NA	-1	-1	0	-1	0	0	0	-1	0	1	0	0	-1	-1	-1	-1
KS-0138	-1	-1	1	0	-1	-1	-1	1	1	-1	0	0	0	1	0	1	-1	-1	0	1	-1	-1	0	0	0	NA	-1	-1	1	1	-1	1	NA	1	-1	0	1	-1	1	1	-1	0	1	0	-1	-1	0	-1	-1
KS-0139	0	-1	0	1	0	1	1	-1	-1	0	0	1	0	0	0	1	0	0	-1	0	-1	-1	0	0	-1	NA	-1	-1	1	0	0	0	NA	0	-1	0	-1	0	0	-1	-1	0	1	0	0	-1	0	-1	-1
KS-0140	0	-1	0	0	0	-1	-1	1	1	0	0	0	-1	0	0	1	0	0	-1	1	-1	-1	0	0	0	NA	-1	-1	1	0	0	0	NA	1	-1	0	1	-1	1	1	-1	0	1	1	-1	-1	0	-1	-1
KS-0141	0	-1	-1	1	0	1	1	-1	-1	0	0	1	0	1	-1	1	0	0	0	-1	1	-1	-1	1	0	NA	1	1	-1	1	-1	0	NA	1	0	0	-1	-1	1	-1	-1	0	1	-1	0	-1	-1	-1	-1
KS-0142	-1	-1	-1	0	-1	1	1	-1	-1	1	1	1	-1	1	-1	1	0	0	-1	0	0	0	-1	1	0	NA	1	1	-1	0	0	0	NA	1	0	0	0	0	0	-1	-1	-1	1	0	0	-1	0	0	0
KS-0143	0	-1	-1	1	1	-1	-1	1	1	0	0	0	0	-1	1	1	1	-1	0	0	0	-1	0	0	0	NA	-1	-1	1	1	-1	0	NA	-1	0	1	0	-1	1	0	-1	-1	0	0	-1	0	0	-1	0
KS-0144	-1	-1	-1	0	-1	-1	-1	1	1	0	0	1	0	0	0	1	1	-1	1	-1	1	0	0	0	0	NA	0	1	-1	0	-1	0	NA	0	0	-1	0	0	0	-1	-1	0	1	0	1	-1	0	-1	0
KS-0145	-1	-1	1	1	0	1	1	-1	-1	1	1	1	-1	1	-1	0	1	-1	0	0	0	-1	0	-1	-1	NA	-1	-1	1	1	-1	1	NA	0	-1	0	0	-1	1	0	-1	-1	1	0	-1	-1	0	-1	-1
KS-0146	-1	-1	0	1	-1	-1	-1	0	0	-1	0	0	0	1	-1	1	0	0	-1	1	-1	-1	0	0	0	NA	-1	-1	1	1	-1	0	NA	1	-1	-1	0	-1	1	1	0	0	1	0	0	-1	0	-1	-1
KS-0147	-1	-1	0	-1	0	-1	-1	1	1	1	1	1	-1	-1	1	1	0	0	0	-1	1	-1	0	0	0	NA	-1	-1	1	1	-1	0	NA	-1	-1	1	-1	0	0	-1	-1	-1	0	-1	0	-1	-1	0	-1
KS-0148	0	-1	0	1	0	0	0	0	0	0	0	0	-1	0	0	1	0	0	0	-1	0	0	-1	1	0	NA	0	0	1	0	0	1	NA	1	-1	0	1	0	0	0	-1	0	1	0	1	-1	-1	-1	-1
KS-0149	0	-1	0	1	0	-1	-1	1	1	1	1	1	-1	1	0	1	0	0	0	1	-1	-1	0	0	0	NA	-1	-1	1	1	-1	1	NA	0	0	0	-1	1	-1	-1	-1	0	1	1	-1	-1	0	0	-1
KS-0150	-1	-1	0	0	1	-1	-1	1	1	0	0	-1	-1	0	0	0	0	0	1	-1	0	-1	0	0	-1	NA	0	0	0	0	-1	0	NA	-1	-1	0	0	-1	1	0	-1	0	0	0	-1	-1	-1	-1	-1
KS-0151	-1	-1	1	1	1	-1	-1	1	1	0	0	0	-1	0	0	1	0	0	-1	0	0	0	-1	1	0	NA	-1	-1	1	1	-1	0	NA	0	0	1	-1	0	0	-1	-1	0	1	0	0	-1	-1	-1	-1
KS-0152	-1	-1	-1	1	0	0	0	0	0	-1	0	-1	-1	0	0	1	0	0	0	-1	0	0	-1	1	-1	NA	0	0	1	0	0	1	NA	0	-1	0	0	0	0	-1	-1	0	1	-1	1	-1	-1	-1	-1
KS-0153	0	-1	-1	0	0	0	0	0	0	-1	0	-1	-1	1	-1	1	-1	-1	-1	0	-1	-1	-1	1	0	NA	0	0	1	0	0	0	NA	0	-1	0	0	0	0	-1	-1	0	1	-1	1	-1	-1	-1	-1
KS-0154	0	-1	0	1	1	-1	-1	1	1	1	0	0	-1	0	0	1	0	0	-1	0	-1	0	0	-1	-1	NA	0	0	0	0	-1	0	NA	-1	-1	0	0	0	0	0	-1	0	-1	0	0	-1	0	0	-1
KS-0155	0	-1	0	1	0	-1	-1	1	1	0	0	0	-1	0	1	1	0	0	-1	1	-1	-1	0	0	0	NA	-1	-1	1	1	-1	0	NA	1	0	-1	0	0	0	0	-1	-1	1	0	-1	-1	0	-1	-1
KS-0156	-1	-1	0	0	-1	0	0	0	0	0	0	0	-1	0	0	1	1	-1	-1	1	-1	-1	0	0	-1	NA	0	0	0	-1	0	1	NA	0	-1	0	0	-1	1	0	-1	0	1	0	0	-1	0	-1	-1
KS-0157	-1	-1	-1	1	0	-1	-1	1	1	0	0	1	0	0	0	1	0	0	0	0	0	0	0	0	-1	NA	0	0	1	0	0	0	NA	1	0	-1	0	-1	1	1	0	-1	1	1	0	-1	0	-1	0
KS-0158	-1	-1	0	0	-1	-1	-1	1	1	1	1	1	-1	1	-1	1	0	0	-1	0	0	0	-1	1	0	NA	-1	0	0	0	0	0	NA	-1	-1	1	0	0	0	-1	-1	-1	1	1	0	-1	-1	0	-1
KS-0159	-1	-1	-1	0	-1	-1	-1	1	1	0	0	1	0	0	0	1	0	0	-1	1	-1	-1	-1	1	0	NA	-1	0	0	0	0	0	NA	1	0	-1	0	0	0	-1	-1	-1	1	0	0	-1	0	0	0
KS-0160	-1	-1	0	1	0	-1	-1	1	1	0	0	0	-1	-1	1	1	0	0	-1	0	0	-1	-1	1	0	NA	0	0	0	1	-1	0	NA	0	-1	0	-1	-1	1	0	0	0	1	-1	0	-1	-1	-1	-1
KS-0161	-1	-1	0	-1	0	0	0	0	0	1	1	1	-1	0	0	1	-1	-1	-1	0	-1	0	-1	1	0	NA	1	1	0	-1	-1	1	NA	0	-1	-1	1	-1	1	1	-1	-1	1	0	-1	-1	-1	-1	-1
KS-0162	0	-1	-1	-1	0	0	0	0	0	1	1	1	-1	0	0	1	0	0	-1	0	-1	0	-1	1	0	NA	0	0	0	0	0	0	NA	0	-1	-1	-1	-1	1	-1	-1	0	1	0	1	-1	-1	-1	-1
KS-0164	0	-1	-1	-1	-1	0	0	0	0	0	0	0	-1	1	-1	1	0	0	-1	1	-1	0	0	0	0	NA	-1	-1	1	1	-1	0	NA	-1	0	-1	-1	-1	1	-1	-1	-1	0	0	-1	-1	-1	0	0
KS-0166	0	-1	-1	-1	-1	-1	-1	1	1	-1	0	0	0	0	0	0	-1	-1	-1	0	-1	0	0	0	0	NA	-1	-1	1	1	-1	0	NA	0	-1	-1	0	-1	1	0	-1	0	0	0	-1	-1	-1	-1	-1
KS-0167	-1	-1	0	0	0	0	0	0	0	0	0	1	0	1	-1	0	1	-1	-1	0	-1	0	-1	1	0	NA	1	1	-1	-1	-1	0	NA	-1	-1	0	1	0	0	0	-1	-1	0	0	0	-1	1	-1	0
KS-0170	1	-1	0	0	-1	0	0	0	0	1	1	1	-1	1	-1	1	0	0	0	-1	0	1	-1	1	0	NA	0	0	0	0	0	0	NA	0	0	-1	0	0	0	0	0	-1	1	-1	-1	-1	-1	1	-1
KS-0171	0	-1	1	-1	-1	0	0	-1	-1	0	0	0	-1	1	-1	1	1	-1	0	1	-1	-1	-1	1	0	NA	0	0	1	0	0	0	NA	0	-1	0	0	0	0	0	-1	0	0	-1	-1	-1	-1	0	-1
KS-0172	-1	-1	-1	0	-1	-1	-1	1	1	0	0	0	-1	1	-1	1	0	0	0	0	0	-1	-1	1	0	NA	0	0	0	0	0	0	NA	-1	-1	-1	0	-1	1	0	-1	0	1	-1	1	-1	-1	-1	-1
KS-0173	-1	-1	-1	-1	0	0	0	0	0	-1	0	0	0	-1	1	1	0	0	0	0	0	-1	-1	1	0	NA	0	0	0	1	-1	0	NA	1	0	0	0	-1	1	0	0	-1	1	-1	0	-1	-1	0	-1
KS-0174	-1	-1	-1	0	0	1	1	-1	-1	-1	0	1	1	1	-1	1	-1	-1	-1	0	-1	1	-1	1	0	NA	0	1	0	-1	0	1	NA	0	-1	0	0	-1	1	-1	-1	-1	1	0	0	-1	-1	0	-1
KS-0175	0	-1	-1	-1	0	-1	-1	1	1	1	1	1	-1	0	0	1	1	-1	0	-1	0	0	-1	1	0	NA	-1	0	1	0	0	0	NA	0	-1	-1	-1	-1	1	-1	-1	0	1	1	1	-1	-1	-1	-1
KS-0176	0	-1	0	-1	-1	1	1	-1	-1	-1	0	-1	-1	1	-1	1	0	0	-1	0	-1	0	-1	0	0	NA	0	0	1	-1	-1	1	NA	0	-1	0	-1	0	0	-1	-1	0	1	0	0	-1	0	-1	-1
KS-0178	1	-1	-1	-1	-1	1	1	-1	-1	0	0	0	-1	0	0	1	-1	-1	-1	0	-1	0	-1	0	0	NA	0	0	0	0	-1	0	NA	-1	-1	-1	0	-1	1	0	-1	0	1	-1	1	-1	0	-1	0
KS-0179	-1	-1	0	0	-1	1	1	-1	-1	0	0	0	-1	1	-1	0	-1	-1	-1	0	-1	0	-1	1	0	NA	0	0	0	0	0	0	NA	0	-1	-1	0	0	0	0	-1	0	0	0	0	-1	0	-1	0
KS-0180	0	-1	0	0	0	-1	-1	1	1	0	0	1	0	1	-1	1	-1	-1	-1	0	-1	0	-1	1	0	NA	0	1	0	-1	-1	0	NA	1	-1	-1	-1	-1	1	-1	-1	0	1	-1	0	-1	0	-1	1
KS-0181	0	-1	-1	-1	-1	-1	-1	1	1	-1	0	-1	-1	0	0	1	-1	-1	-1	0	-1	1	-1	1	0	NA	-1	0	1	0	0	0	NA	0	-1	0	-1	-1	1	0	0	-1	0	1	0	-1	0	-1	1
KS-0182	-1	-1	0	-1	0	0	0	0	0	0	0	1	0	0	0	1	0	0	1	-1	1	0	0	0	0	NA	0	1	0	-1	-1	0	NA	0	-1	0	0	-1	1	0	-1	-1	1	0	0	-1	0	-1	0
KS-0183	1	-1	0	-1	0	-1	-1	1	1	1	1	1	-1	1	-1	1	1	-1	0	0	0	0	-1	1	0	NA	-1	0	0	0	0	0	NA	0	-1	0	-1	-1	1	0	0	0	1	1	0	-1	0	-1	0
KS-0184	0	-1	1	1	-1	1	1	-1	-1	0	0	1	0	0	0	1	0	0	0	0	0	0	0	0	-1	NA	0	0	0	0	-1	0	NA	0	-1	0	-1	0	0	-1	-1	-1	1	0	1	-1	0	-1	-1
KS-0185	0	-1	0	0	0	0	0	0	0	1	1	1	-1	1	-1	1	-1	-1	-1	0	-1	0	-1	1	0	NA	0	0	1	0	0	0	NA	0	-1	-1	0	-1	1	0	-1	-1	1	0	0	-1	0	0	0
KS-0187	0	-1	0	0	-1	0	0	0	0	0	0	1	0	0	0	1	0	0	0	-1	0	0	-1	1	0	NA	1	1	-1	-1	-1	0	NA	-1	-1	0	0	-1	1	0	-1	-1	1	-1	-1	-1	-1	-1	0
KS-0188	0	-1	1	0	-1	0	0	0	0	-1	0	0	0	1	-1	1	-1	-1	-1	1	-1	0	0	0	0	NA	0	0	1	0	0	1	NA	0	-1	0	-1	0	0	0	0	0	0	-1	-1	0	1	-1	1
KS-0189	0	-1	-1	0	0	0	0	0	0	0	0	0	-1	1	-1	1	0	0	-1	0	-1	-1	0	0	-1	NA	-1	-1	1	1	-1	1	NA	0	1	-1	-1	-1	1	-1	-1	0	1	0	1	-1	-1	-1	-1
KS-0191	-1	-1	0	-1	-1	-1	-1	1	1	0	0	0	-1	1	-1	1	-1	-1	0	-1	-1	0	0	0	0	NA	1	1	-1	-1	-1	0	NA	-1	-1	0	1	-1	1	1	-1	0	1	-1	0	-1	-1	-1	-1
KS-0192	1	-1	0	0	0	-1	-1	1	1	0	0	0	-1	1	-1	1	1	-1	0	0	0	-1	-1	1	0	NA	-1	-1	1	0	0	0	NA	1	-1	0	0	1	-1	-1	-1	-1	1	1	0	-1	0	0	-1
KS-0193	1	-1	0	0	1	0	0	0	0	-1	0	0	0	1	-1	1	1	-1	0	0	0	0	-1	1	0	NA	1	1	0	-1	-1	1	NA	0	0	-1	-1	-1	1	0	-1	-1	0	0	0	-1	0	-1	0
KS-0194	-1	-1	-1	1	0	0	0	0	0	0	0	0	-1	1	-1	1	0	0	-1	1	-1	-1	0	0	-1	NA	1	1	-1	-1	0	0	NA	-1	0	0	-1	-1	1	0	0	-1	1	-1	0	-1	0	-1	-1
KS-0195	0	-1	-1	-1	0	0	0	0	0	1	1	1	-1	1	-1	1	0	0	-1	0	NA	0	0	0	0	NA	0	1	0	-1	-1	0	NA	1	-1	-1	-1	-1	1	-1	-1	0	1	0	0	-1	-1	-1	-1
KS-0196	0	-1	0	0	-1	0	0	0	0	1	1	1	-1	0	0	1	-1	-1	-1	-1	-1	0	-1	1	0	NA	1	1	-1	-1	-1	0	NA	1	-1	0	-1	-1	1	-1	-1	-1	1	1	0	-1	0	-1	0
KS-0197	0	-1	-1	0	0	0	0	0	0	1	1	1	-1	-1	1	1	-1	-1	-1	-1	-1	0	0	0	0	NA	0	0	0	0	0	0	NA	0	-1	-1	1	-1	1	1	-1	-1	1	0	-1	-1	-1	-1	-1
KS-0198	1	-1	-1	0	-1	-1	-1	1	1	0	0	0	-1	-1	1	1	0	0	-1	0	-1	0	0	0	0	NA	-1	-1	1	1	-1	0	NA	0	-1	0	0	-1	1	1	-1	-1	1	-1	0	-1	-1	-1	-1
KS-0199	-1	-1	1	1	-1	1	1	-1	-1	1	1	1	-1	1	0	1	0	0	0	0	0	-1	0	0	0	NA	0	0	1	-1	-1	0	NA	-1	-1	1	0	-1	1	-1	-1	0	0	-1	-1	-1	-1	-1	-1
KS-0200	0	-1	1	1	-1	0	0	0	0	0	0	1	0	1	0	1	-1	-1	-1	1	-1	-1	-1	1	0	NA	1	1	-1	-1	0	1	NA	0	-1	-1	-1	-1	1	-1	-1	0	0	0	-1	-1	-1	-1	-1
KS-0204	-1	-1	-1	0	-1	0	0	0	0	0	0	0	-1	1	-1	1	1	-1	1	-1	1	0	-1	1	0	NA	-1	-1	1	0	0	0	NA	0	-1	0	0	-1	1	0	-1	0	1	0	-1	-1	-1	1	-1
KS-0205	0	-1	0	1	0	-1	-1	1	1	0	0	-1	-1	1	-1	1	-1	-1	-1	1	-1	-1	0	0	-1	NA	-1	-1	1	0	-1	0	NA	-1	-1	-1	1	1	-1	-1	-1	0	0	0	1	-1	0	-1	0
KS-0206	-1	NA	0	0	0	0	0	0	0	1	1	1	-1	1	-1	1	-1	-1	-1	1	-1	-1	0	0	-1	NA	1	1	-1	-1	-1	0	NA	1	-1	-1	-1	-1	1	-1	-1	0	0	0	0	-1	-1	-1	0
KS-0207	-1	NA	0	1	0	1	1	-1	-1	1	1	1	-1	0	0	1	1	-1	0	0	0	-1	0	0	0	NA	-1	-1	1	0	-1	0	NA	0	0	-1	0	0	0	-1	-1	-1	0	0	-1	-1	-1	0	-1
KS-0208	-1	-1	0	1	-1	1	1	-1	-1	1	1	1	-1	1	-1	1	0	0	1	0	0	0	1	-1	-1	NA	-1	-1	1	0	-1	0	NA	-1	0	-1	0	0	0	-1	-1	-1	1	0	-1	-1	-1	-1	-1
KS-0209	-1	-1	0	1	1	0	0	0	0	0	0	0	-1	1	-1	1	-1	-1	-1	0	-1	-1	0	1	-1	NA	-1	-1	0	0	-1	0	NA	-1	-1	1	0	-1	1	0	0	-1	0	0	1	-1	0	-1	0
KS-0210	-1	-1	0	0	-1	0	0	0	0	0	0	1	0	0	0	1	0	0	-1	0	-1	-1	-1	0	-1	NA	0	0	0	-1	0	1	NA	0	-1	0	NA	0	0	-1	-1	0	-1	1	0	-1	-1	0	-1
KS-0212	0	-1	0	1	0	0	0	0	0	1	1	1	-1	1	-1	1	-1	-1	0	0	-1	-1	-1	0	-1	NA	-1	-1	1	0	-1	0	NA	-1	-1	0	1	1	-1	-1	-1	-1	0	-1	0	-1	0	-1	0
KS-0213	0	-1	0	1	-1	-1	-1	1	1	1	1	1	-1	1	-1	1	-1	-1	-1	0	-1	0	0	0	0	NA	-1	-1	1	0	-1	0	NA	-1	0	-1	-1	0	0	-1	-1	-1	0	1	0	-1	-1	-1	-1
KS-0214	0	-1	0	1	0	1	1	-1	-1	0	0	0	-1	1	-1	0	0	0	-1	1	-1	-1	1	-1	-1	NA	0	0	0	0	0	1	NA	-1	-1	1	-1	-1	1	0	0	0	-1	0	0	-1	1	-1	0
KS-0215	0	-1	0	1	0	-1	-1	1	1	0	0	0	-1	1	-1	1	1	-1	-1	0	-1	-1	0	0	0	NA	0	1	0	-1	-1	1	NA	-1	-1	0	0	1	-1	-1	-1	0	1	0	1	-1	-1	-1	-1
KS-0216	0	-1	0	0	0	1	1	-1	-1	1	1	1	-1	-1	1	1	1	-1	0	-1	0	-1	0	0	-1	NA	1	1	0	-1	0	0	NA	-1	-1	0	-1	-1	1	-1	-1	-1	1	0	0	-1	-1	-1	-1
KS-0217	0	-1	0	0	-1	0	0	0	0	1	0	0	-1	0	0	1	-1	-1	0	1	-1	-1	1	-1	-1	NA	0	0	0	-1	0	0	NA	-1	-1	0	-1	0	0	-1	-1	0	1	-1	0	-1	0	-1	0
KS-0218	-1	-1	0	0	-1	0	0	0	0	1	1	1	-1	-1	1	1	0	0	-1	1	-1	-1	-1	0	-1	NA	0	0	0	-1	-1	0	NA	-1	-1	0	0	-1	1	-1	-1	0	0	-1	1	-1	1	-1	0
KS-0219	-1	-1	0	0	-1	0	0	0	0	-1	0	0	0	1	-1	1	-1	-1	-1	0	-1	-1	-1	1	0	NA	0	0	0	0	-1	0	NA	0	0	-1	-1	-1	1	-1	-1	0	0	0	-1	-1	0	0	-1
KS-0220	0	-1	0	1	0	0	0	0	0	-1	0	0	0	1	-1	1	0	0	-1	0	0	-1	0	0	-1	NA	0	0	1	-1	0	0	NA	0	0	-1	0	-1	1	-1	-1	0	0	-1	1	-1	-1	-1	-1
KS-0221	-1	-1	0	1	-1	0	0	0	0	1	1	1	-1	1	-1	1	0	0	-1	0	-1	0	-1	1	0	NA	-1	-1	1	0	-1	0	NA	-1	0	-1	1	0	0	-1	-1	-1	0	-1	0	-1	0	-1	0
KS-0222	0	NA	0	1	0	-1	-1	1	1	0	0	0	-1	1	-1	1	0	0	-1	1	-1	-1	0	1	-1	NA	0	0	0	0	-1	0	NA	-1	-1	-1	1	0	0	-1	-1	0	-1	0	0	-1	0	-1	0
KS-0223	-1	-1	0	1	0	1	1	-1	-1	1	0	0	-1	1	-1	1	0	0	-1	1	-1	0	-1	1	0	NA	-1	-1	1	1	-1	0	NA	-1	0	-1	0	0	0	-1	-1	-1	1	-1	0	-1	-1	-1	0
KS-0224	0	-1	-1	1	-1	0	0	0	0	0	0	0	-1	1	-1	1	0	0	0	0	-1	-1	0	-1	-1	NA	0	0	0	0	0	0	NA	1	-1	-1	1	0	0	-1	-1	0	0	0	0	-1	-1	-1	-1
KS-0225	0	-1	0	1	-1	0	0	0	0	0	0	1	0	1	-1	1	-1	-1	-1	0	-1	-1	-1	0	0	NA	0	0	0	-1	-1	0	NA	0	0	-1	0	0	0	-1	-1	0	0	-1	0	-1	-1	-1	-1
KS-0226	0	-1	0	0	-1	1	1	-1	-1	0	0	1	0	0	0	1	0	0	-1	0	-1	-1	-1	1	0	NA	1	1	0	0	0	0	NA	0	-1	0	-1	-1	1	-1	-1	0	0	0	-1	-1	-1	-1	-1
KS-0227	-1	-1	0	1	0	1	1	-1	-1	1	1	1	-1	1	-1	1	-1	-1	-1	1	-1	-1	1	-1	-1	NA	0	1	0	-1	-1	0	NA	0	-1	0	0	0	0	0	0	-1	0	-1	0	-1	1	-1	0
KS-0228	0	-1	0	1	0	0	0	0	0	0	0	0	-1	0	0	1	0	0	0	-1	0	0	1	-1	-1	NA	0	0	0	0	0	0	NA	0	-1	1	0	-1	1	1	0	-1	0	-1	0	-1	-1	-1	-1
KS-0229	-1	-1	0	0	-1	-1	-1	1	1	0	0	0	-1	1	-1	0	0	0	0	-1	0	0	0	0	-1	NA	-1	-1	1	1	-1	1	NA	1	0	-1	0	0	0	-1	-1	-1	0	0	1	-1	-1	-1	-1
KS-0230	0	-1	0	0	0	0	0	0	0	-1	0	-1	-1	0	0	1	0	0	-1	0	-1	-1	0	-1	-1	NA	-1	-1	1	1	-1	1	NA	1	-1	-1	0	0	0	-1	-1	0	1	0	1	-1	-1	-1	-1
KS-0231	-1	-1	0	1	-1	1	1	-1	-1	0	0	0	-1	0	0	1	0	0	1	-1	1	-1	0	0	-1	NA	1	1	-1	-1	0	0	NA	0	0	0	0	0	0	0	-1	0	0	-1	1	-1	0	-1	0
KS-0232	1	-1	0	1	-1	1	1	-1	-1	1	1	1	-1	0	0	1	0	0	0	-1	0	0	1	-1	-1	NA	0	0	0	0	0	1	NA	1	-1	-1	1	0	0	-1	-1	0	1	0	0	-1	-1	-1	-1
KS-0233	1	-1	-1	0	-1	0	0	0	0	1	1	1	-1	1	-1	1	0	0	0	-1	0	0	0	-1	-1	NA	-1	-1	0	0	0	1	NA	0	-1	0	0	1	-1	-1	-1	0	1	0	0	-1	-1	-1	0
KS-0234	0	-1	-1	1	-1	1	1	-1	-1	0	0	1	0	1	-1	1	-1	-1	-1	1	-1	-1	0	0	0	NA	-1	0	0	0	0	0	NA	0	0	-1	-1	-1	1	-1	-1	0	1	1	0	-1	1	0	-1
KS-0235	0	-1	0	1	1	1	1	-1	-1	0	0	1	0	0	0	1	0	0	0	-1	-1	-1	0	0	-1	NA	0	0	0	0	0	1	NA	-1	-1	1	-1	0	0	-1	-1	-1	0	-1	1	-1	0	-1	0
KS-0236	-1	-1	0	1	-1	NA	0	0	0	0	0	1	0	1	-1	1	-1	-1	-1	1	-1	0	-1	1	0	NA	0	0	1	0	0	1	NA	0	0	0	1	0	0	0	-1	0	0	-1	0	-1	-1	-1	0
KS-0237	1	-1	0	1	0	1	1	-1	-1	1	1	1	-1	1	-1	1	0	0	0	-1	0	0	1	-1	-1	NA	0	0	0	0	0	1	NA	0	0	0	1	1	-1	-1	-1	0	0	0	0	-1	0	-1	0
KS-0238	-1	-1	-1	1	-1	-1	-1	1	1	0	0	1	0	1	-1	1	0	0	0	0	0	-1	-1	0	0	NA	-1	0	1	0	-1	0	NA	0	0	-1	0	0	0	-1	-1	-1	0	0	0	-1	0	-1	0
KS-0239	0	-1	-1	1	-1	-1	-1	1	1	1	0	0	-1	1	-1	0	-1	-1	-1	1	-1	0	-1	1	0	NA	0	0	0	0	0	1	NA	0	0	-1	0	0	0	-1	-1	0	-1	0	1	-1	0	-1	0
KS-0240	-1	-1	-1	1	-1	1	1	-1	-1	0	0	1	0	1	-1	1	-1	-1	-1	0	0	-1	-1	0	0	NA	0	0	1	0	0	1	NA	1	-1	0	0	-1	1	0	-1	0	1	1	-1	-1	0	0	-1
KS-0241	0	-1	-1	0	-1	1	1	-1	-1	0	0	0	-1	-1	1	1	1	-1	-1	0	-1	-1	1	-1	-1	NA	0	1	1	-1	-1	0	NA	-1	-1	1	0	-1	1	0	-1	0	0	0	1	-1	0	-1	0
KS-0242	-1	NA	0	1	-1	1	1	-1	-1	1	1	1	-1	1	-1	1	0	0	-1	1	-1	-1	-1	1	0	NA	-1	-1	1	1	-1	0	NA	0	0	-1	1	0	0	-1	-1	0	1	-1	0	-1	0	-1	1
KS-0243	-1	-1	0	1	-1	1	1	-1	-1	1	1	1	-1	0	0	1	-1	-1	-1	0	-1	-1	0	0	0	NA	-1	-1	1	-1	-1	0	NA	1	0	1	0	0	0	0	-1	0	1	0	0	-1	0	-1	0
KS-0244	0	-1	0	0	-1	0	0	0	0	0	0	1	0	0	0	1	0	0	-1	1	-1	-1	1	-1	-1	NA	0	0	0	-1	-1	0	NA	0	-1	0	0	-1	1	0	-1	0	0	-1	0	-1	0	-1	0
KS-0245	-1	-1	-1	1	-1	1	1	-1	-1	0	0	1	0	1	-1	1	-1	-1	-1	1	-1	-1	1	-1	-1	NA	1	1	0	-1	-1	1	NA	1	-1	0	-1	0	0	-1	-1	0	0	-1	0	-1	-1	-1	-1
KS-0246	NA	-1	0	0	-1	0	0	0	0	-1	0	0	0	-1	NA	1	-1	-1	-1	NA	-1	-1	1	-1	-1	NA	0	0	1	0	0	0	NA	-1	-1	0	0	-1	1	-1	-1	0	-1	-1	1	-1	0	-1	0
KS-0247	1	-1	0	1	0	1	1	-1	-1	1	1	1	-1	0	0	1	-1	-1	-1	1	-1	-1	0	1	-1	NA	1	1	-1	-1	-1	0	NA	0	-1	0	-1	-1	1	0	0	-1	0	-1	0	-1	0	-1	0
KS-0248	-1	-1	0	1	-1	-1	-1	1	1	-1	0	-1	-1	0	0	1	0	0	0	-1	1	-1	0	0	-1	NA	0	0	0	0	0	0	NA	-1	0	0	-1	0	0	0	-1	-1	1	0	0	-1	-1	-1	-1
KS-0249	-1	-1	-1	1	-1	-1	-1	1	1	1	0	0	-1	1	-1	1	-1	-1	-1	1	-1	-1	0	0	0	NA	-1	-1	1	1	-1	0	NA	0	0	-1	0	0	0	-1	-1	0	1	0	-1	-1	0	-1	0
KS-0250	0	-1	-1	1	-1	1	1	-1	-1	1	1	1	-1	1	-1	0	-1	-1	-1	1	-1	0	-1	1	0	NA	-1	0	0	0	-1	1	NA	0	0	0	0	0	0	0	-1	0	-1	0	1	-1	0	-1	0
KS-0251	-1	NA	0	1	-1	0	0	0	0	1	1	1	-1	1	-1	1	0	0	-1	1	-1	0	0	0	0	NA	0	0	0	0	-1	0	NA	-1	0	0	-1	0	0	0	0	-1	-1	0	1	-1	0	-1	0
KS-0252	1	-1	0	1	-1	0	0	0	0	1	1	1	-1	1	-1	1	0	0	0	-1	1	-1	0	0	0	NA	0	0	1	-1	0	0	NA	0	0	0	0	0	0	-1	-1	0	1	0	-1	-1	0	0	-1
KS-0253	1	-1	0	0	-1	0	0	0	0	0	0	0	-1	1	-1	1	1	-1	0	0	0	0	0	0	-1	NA	-1	-1	0	0	0	0	NA	0	0	0	-1	0	0	0	0	0	1	0	0	-1	-1	-1	-1
KS-0254	0	-1	-1	1	-1	-1	-1	1	1	1	1	1	-1	1	-1	1	-1	-1	-1	1	-1	-1	0	0	0	NA	0	0	1	0	0	1	NA	-1	0	-1	0	0	0	0	-1	-1	1	0	1	-1	0	-1	0
KS-0255	-1	-1	0	1	-1	-1	-1	1	1	0	0	0	-1	0	0	1	-1	-1	-1	1	-1	-1	0	0	0	NA	0	1	0	0	0	0	NA	0	0	0	-1	-1	1	0	-1	0	0	0	1	-1	-1	-1	0
KS-0256	0	-1	-1	1	-1	NA	0	0	0	0	0	1	0	0	0	1	-1	-1	-1	1	-1	0	-1	1	0	NA	0	0	0	1	-1	0	NA	1	0	-1	0	-1	1	-1	-1	-1	1	1	0	-1	-1	0	-1
KS-0257	1	-1	-1	0	-1	0	0	0	0	-1	0	0	0	1	-1	0	-1	-1	-1	0	0	0	-1	1	0	NA	-1	-1	1	1	-1	0	NA	-1	0	-1	-1	0	0	-1	-1	0	1	0	-1	-1	-1	-1	0
KS-0258	1	-1	-1	1	-1	0	0	0	0	-1	0	0	0	0	0	1	-1	-1	-1	0	-1	-1	-1	1	0	NA	-1	-1	1	0	0	0	NA	1	0	-1	-1	0	0	0	0	0	0	1	-1	-1	-1	1	-1
KS-0259	-1	-1	0	0	0	0	0	0	0	0	0	1	0	0	0	1	0	0	-1	0	-1	-1	-1	1	-1	NA	0	0	0	0	0	1	NA	0	-1	0	-1	1	-1	-1	-1	0	0	0	-1	-1	-1	0	-1
KS-0260	-1	-1	-1	1	0	1	1	-1	-1	-1	0	-1	-1	1	-1	0	0	0	-1	0	-1	1	-1	1	-1	NA	0	0	0	0	0	0	NA	-1	0	0	-1	1	-1	-1	-1	0	1	1	0	-1	-1	0	-1
KS-0261	0	-1	-1	1	-1	0	0	0	0	-1	0	0	0	-1	1	1	0	0	-1	1	-1	-1	0	0	-1	NA	1	1	0	-1	-1	1	NA	1	-1	-1	-1	-1	1	-1	-1	0	0	0	-1	-1	-1	0	0
KS-0262	-1	-1	-1	1	-1	-1	-1	1	1	0	0	0	-1	0	0	1	-1	-1	-1	1	-1	-1	0	0	0	NA	0	0	1	0	0	0	NA	0	-1	-1	-1	-1	1	-1	-1	0	0	0	1	-1	0	-1	0
KS-0263	0	-1	-1	1	-1	-1	-1	1	1	-1	0	-1	-1	-1	1	1	-1	-1	-1	1	-1	-1	0	0	0	NA	-1	-1	1	0	0	0	NA	0	-1	-1	-1	-1	1	-1	-1	0	0	0	0	-1	0	-1	0
KS-0264	-1	-1	-1	1	-1	-1	-1	1	1	-1	0	0	0	-1	1	1	0	0	0	0	0	-1	1	-1	-1	NA	0	0	1	0	0	0	NA	0	0	-1	0	0	0	-1	-1	0	1	0	0	-1	0	-1	1
KS-0265	-1	-1	-1	1	-1	-1	-1	1	1	-1	0	0	0	0	0	0	1	-1	0	0	0	-1	1	-1	-1	NA	0	0	1	0	0	0	NA	-1	0	-1	0	1	-1	-1	-1	0	1	1	1	-1	1	-1	1
KS-0266	0	-1	-1	-1	-1	0	0	0	0	-1	0	1	1	0	0	0	0	0	0	0	0	0	-1	1	0	NA	-1	-1	1	1	-1	0	NA	0	0	-1	-1	0	0	-1	-1	0	0	1	-1	-1	0	-1	0
KS-0267	-1	-1	0	0	0	1	1	-1	-1	0	0	1	0	0	0	1	0	0	-1	0	-1	-1	0	0	-1	NA	-1	-1	1	1	-1	1	NA	1	0	-1	-1	0	0	0	0	0	0	0	1	-1	0	-1	0
KS-0268	-1	-1	-1	0	0	-1	-1	1	1	0	0	1	0	1	-1	1	0	0	0	0	0	0	0	0	-1	NA	0	0	1	0	0	0	NA	1	0	0	0	0	0	0	-1	-1	1	1	0	-1	0	0	0
KS-0269	0	-1	0	1	-1	1	1	-1	-1	0	0	0	-1	0	0	1	0	0	1	-1	0	-1	-1	-1	-1	NA	0	0	0	1	-1	0	NA	-1	0	-1	0	0	0	0	-1	-1	1	0	1	-1	0	-1	0
KS-0270	-1	-1	0	1	0	-1	-1	1	1	-1	0	-1	-1	0	0	0	0	0	-1	0	-1	-1	-1	1	-1	NA	1	1	1	-1	-1	0	NA	1	-1	0	-1	0	0	-1	-1	0	0	0	0	-1	0	-1	0
KS-0271	0	-1	-1	1	-1	-1	-1	1	1	-1	0	-1	-1	0	0	0	0	0	0	0	0	0	-1	1	0	NA	1	1	0	-1	-1	0	NA	0	0	-1	-1	0	0	-1	-1	0	1	1	0	-1	-1	0	-1
KS-0272	-1	-1	-1	1	-1	-1	-1	1	1	-1	0	0	0	0	0	0	0	0	0	0	0	-1	1	-1	-1	NA	-1	0	0	0	-1	0	NA	-1	0	-1	0	0	0	-1	-1	0	1	1	0	-1	0	-1	1
KS-0273	1	-1	-1	0	0	-1	-1	1	1	0	0	1	0	-1	1	1	-1	-1	-1	1	-1	0	-1	1	0	NA	0	0	0	0	0	0	NA	-1	0	-1	-1	0	0	-1	-1	0	1	1	0	-1	-1	-1	0
KS-0274	-1	-1	-1	1	0	-1	-1	1	1	-1	0	1	1	-1	1	1	0	0	0	0	0	0	1	-1	-1	NA	0	0	1	0	0	0	NA	0	0	-1	0	0	0	0	0	-1	0	0	1	-1	1	-1	1
KS-0275	0	-1	-1	1	-1	0	0	0	0	-1	0	0	0	0	0	0	-1	-1	-1	0	0	0	0	-1	-1	NA	0	0	0	0	0	1	NA	1	-1	-1	0	-1	1	0	-1	-1	1	1	0	-1	0	-1	0
KS-0276	0	-1	-1	0	-1	0	0	0	0	-1	0	0	0	0	0	1	-1	-1	-1	1	-1	-1	0	0	-1	NA	-1	-1	1	0	0	0	NA	1	-1	-1	-1	-1	1	0	0	0	0	0	-1	-1	-1	1	-1
KS-0277	-1	-1	0	1	-1	0	0	0	0	-1	0	0	0	0	0	1	1	-1	1	-1	0	-1	0	0	-1	NA	1	1	0	0	0	0	NA	0	1	0	0	0	0	0	-1	-1	1	0	0	-1	-1	-1	0
11041SK0009	0	-1	-1	-1	0	-1	-1	1	1	0	0	1	0	0	0	1	1	-1	0	0	0	-1	-1	1	0	0	0	0	0	0	0	1	NA	1	0	-1	-1	-1	1	-1	-1	-1	0	0	-1	-1	-1	-1	-1
11041SK0011	0	-1	0	1	NA	-1	-1	1	1	-1	0	0	0	1	-1	1	0	0	-1	1	-1	NA	0	1	0	0	-1	NA	0	0	-1	0	NA	0	-1	0	-1	0	0	-1	-1	0	0	0	0	-1	0	-1	NA
11041SK0012	-1	-1	0	1	-1	1	1	-1	-1	0	0	1	0	1	-1	1	-1	-1	-1	-1	-1	0	-1	1	0	0	-1	0	0	0	-1	1	NA	0	1	-1	0	-1	1	-1	-1	0	-1	0	-1	-1	-1	0	0
11041SK0018	0	-1	-1	1	-1	0	0	0	0	0	0	1	0	1	-1	1	0	0	-1	-1	-1	-1	-1	1	0	0	-1	-1	1	1	-1	1	NA	0	-1	1	-1	1	-1	-1	-1	-1	0	0	0	-1	-1	-1	0
11041SK0022	-1	-1	0	1	-1	0	0	0	0	0	0	1	0	1	-1	0	-1	-1	0	0	-1	-1	0	1	0	0	-1	0	-1	-1	0	0	NA	1	0	-1	0	0	0	-1	-1	0	0	1	-1	-1	-1	-1	0
11041SK0027	0	-1	-1	1	-1	1	1	-1	-1	0	0	0	-1	0	0	1	0	0	-1	0	-1	-1	-1	1	0	0	0	0	0	1	-1	1	NA	0	-1	0	-1	0	0	-1	-1	0	-1	0	-1	-1	-1	0	0
11041SK0030	0	-1	-1	0	0	-1	-1	1	1	-1	0	-1	-1	1	-1	1	-1	-1	-1	0	-1	0	0	0	-1	0	0	0	0	0	0	0	NA	0	-1	-1	0	-1	1	0	-1	0	0	-1	-1	-1	-1	-1	-1
11041SK0033	-1	-1	-1	-1	0	-1	-1	1	1	1	1	1	-1	1	-1	1	0	0	0	0	0	-1	-1	1	0	0	0	0	0	0	0	0	NA	0	-1	-1	1	-1	1	-1	-1	0	0	1	0	-1	-1	-1	0
11041SK0039	0	-1	0	0	-1	-1	-1	1	1	1	1	1	-1	0	0	1	0	0	0	0	0	-1	-1	1	0	0	1	1	0	-1	0	0	NA	0	-1	-1	1	-1	1	1	-1	0	-1	-1	0	-1	-1	0	-1
11041SK0040	-1	-1	-1	1	0	-1	-1	1	1	0	0	0	-1	1	-1	1	1	-1	0	-1	0	0	-1	1	0	0	-1	1	-1	-1	0	0	NA	0	-1	1	0	0	0	0	-1	-1	1	-1	0	-1	0	0	-1
11041SK0041	-1	-1	0	0	-1	-1	-1	1	1	1	1	1	-1	0	0	1	0	0	-1	1	-1	0	-1	1	0	0	0	0	0	0	0	0	NA	1	-1	0	0	0	0	-1	-1	-1	-1	-1	0	-1	-1	-1	-1
11041SK0057	0	-1	1	1	-1	0	0	0	0	-1	0	0	0	1	0	1	-1	-1	-1	0	-1	-1	-1	1	-1	0	0	0	0	0	-1	0	NA	0	0	0	-1	-1	1	-1	-1	0	1	0	-1	-1	-1	-1	1
11041SK0059	-1	-1	-1	-1	-1	0	0	0	0	-1	0	0	0	0	0	1	-1	-1	-1	1	-1	0	-1	1	-1	0	-1	-1	1	0	0	0	NA	-1	0	0	-1	0	0	-1	-1	0	1	-1	0	0	0	-1	0
11041SK0062	0	-1	-1	0	-1	0	0	0	0	-1	0	-1	-1	0	0	1	0	0	0	0	0	-1	-1	1	-1	0	0	0	1	-1	-1	0	NA	0	1	-1	0	0	0	-1	-1	-1	1	0	0	-1	-1	0	-1
11041SK0065	-1	-1	-1	0	-1	0	0	0	0	-1	0	0	0	0	0	1	0	0	0	-1	0	0	1	-1	-1	-1	0	1	0	-1	-1	0	NA	1	-1	0	-1	-1	1	-1	-1	0	0	1	0	-1	0	-1	0
11041SK0066	1	-1	-1	1	-1	-1	-1	1	1	0	0	0	-1	1	-1	0	1	-1	-1	0	-1	0	-1	1	-1	0	0	0	1	0	0	0	NA	1	-1	-1	0	0	0	-1	-1	0	1	0	-1	-1	-1	0	0
11041SK0072	0	-1	0	0	-1	-1	-1	1	1	0	0	1	0	0	0	1	0	0	0	0	0	0	-1	1	0	0	0	0	0	-1	0	1	NA	0	0	0	0	-1	1	0	-1	-1	-1	-1	0	-1	0	-1	0
11041SK0077	1	-1	-1	0	0	0	0	0	0	0	0	1	0	0	0	1	0	0	0	0	0	-1	-1	1	0	0	-1	-1	1	1	-1	0	NA	0	0	0	-1	-1	1	0	0	-1	0	0	1	-1	0	-1	-1
11041SK0082	0	-1	0	0	1	-1	-1	1	1	0	0	0	-1	-1	1	1	-1	-1	-1	1	-1	-1	0	0	0	0	-1	-1	1	1	-1	1	NA	0	-1	0	-1	0	0	0	0	-1	1	0	0	-1	1	-1	1
11041SK0084	-1	-1	1	0	0	-1	-1	1	1	0	0	1	0	-1	1	1	0	0	0	0	0	-1	-1	1	0	0	0	0	0	-1	0	1	NA	0	1	0	-1	-1	1	-1	-1	-1	0	-1	0	-1	0	-1	0
11041SK0089	0	-1	-1	-1	0	-1	-1	1	1	1	1	1	-1	-1	1	1	1	-1	1	-1	1	-1	-1	1	0	0	0	0	0	0	0	0	NA	0	1	-1	-1	-1	1	-1	-1	-1	0	-1	0	-1	-1	-1	-1
11041SK0090	0	-1	-1	0	0	-1	-1	1	1	0	0	0	-1	1	-1	1	0	0	-1	1	-1	-1	-1	1	0	0	0	0	1	-1	-1	0	NA	1	0	1	0	0	0	0	-1	-1	1	-1	0	-1	-1	0	-1
11041SK0091	1	-1	-1	0	1	1	1	-1	-1	-1	0	0	0	1	-1	1	0	0	-1	0	-1	-1	-1	1	0	0	-1	-1	1	1	-1	0	NA	0	-1	0	-1	0	0	-1	-1	0	1	0	1	-1	0	-1	0
11041SK0092	-1	-1	-1	-1	-1	0	0	0	0	0	0	0	-1	0	0	1	0	0	-1	0	-1	-1	-1	1	0	0	1	1	-1	-1	-1	1	NA	1	-1	-1	0	0	0	-1	-1	-1	0	0	-1	-1	0	1	-1
11041SK0093	-1	-1	-1	0	-1	-1	-1	1	1	-1	0	-1	-1	0	0	1	0	0	-1	0	-1	-1	-1	1	0	0	0	0	0	0	0	1	NA	0	0	-1	-1	-1	1	-1	-1	0	-1	0	0	-1	-1	-1	0
11041SK0094	0	-1	0	1	1	1	1	-1	-1	0	0	0	-1	1	-1	1	0	0	0	0	0	0	-1	1	0	0	-1	0	0	0	0	0	NA	0	-1	0	0	-1	1	0	-1	-1	1	0	0	-1	-1	-1	-1
11041SK0095	-1	-1	-1	-1	1	0	0	0	0	1	1	1	-1	1	-1	1	0	0	0	0	0	-1	0	0	0	0	0	0	0	0	0	0	NA	0	0	-1	0	-1	1	-1	-1	-1	0	0	1	-1	-1	-1	-1
11041SK0096	-1	-1	0	0	-1	-1	-1	1	1	-1	0	-1	-1	-1	1	1	1	-1	1	-1	1	-1	-1	NA	-1	-1	-1	-1	1	1	-1	0	NA	1	0	-1	0	-1	1	-1	-1	0	0	0	0	-1	-1	-1	-1
11041SK0097	0	-1	-1	-1	1	0	0	0	0	1	1	1	-1	0	0	1	0	0	0	0	0	-1	0	0	0	0	0	0	0	0	0	0	NA	0	0	-1	0	-1	1	-1	-1	-1	1	0	1	-1	0	-1	0
11041SK0098	-1	0	0	0	0	-1	-1	1	1	1	1	1	-1	0	0	1	0	0	-1	0	-1	-1	0	-1	-1	-1	-1	-1	1	1	-1	0	NA	1	0	-1	-1	-1	1	-1	-1	0	0	0	1	-1	0	-1	0
11041SK0099	-1	-1	0	1	0	1	1	-1	-1	0	0	1	0	1	-1	1	0	0	0	0	0	-1	-1	1	0	0	-1	0	0	1	-1	1	NA	-1	-1	-1	0	1	-1	-1	-1	-1	0	0	0	-1	0	-1	-1
11041SK0100	0	-1	-1	0	0	-1	-1	1	1	0	0	0	-1	1	-1	1	-1	-1	-1	0	-1	0	-1	1	0	0	-1	-1	1	1	-1	1	NA	1	-1	-1	1	0	0	-1	-1	-1	-1	0	1	-1	-1	-1	-1
11041SK0101	0	-1	-1	0	-1	0	0	0	0	1	1	1	-1	0	0	1	0	0	-1	0	-1	-1	-1	1	0	0	0	1	-1	-1	0	0	NA	1	0	-1	0	-1	1	-1	-1	-1	0	-1	1	-1	-1	-1	-1
11041SK0102	-1	-1	0	1	-1	0	0	0	0	0	0	0	-1	0	0	1	0	0	0	-1	1	-1	-1	1	0	0	1	1	-1	-1	0	0	NA	0	-1	-1	-1	-1	1	-1	-1	-1	-1	0	0	0	0	-1	0
11041SK0103	0	-1	0	0	0	-1	-1	1	1	-1	0	0	0	0	0	0	-1	-1	-1	0	-1	-1	0	1	0	0	0	0	0	-1	0	1	NA	0	-1	-1	0	-1	1	-1	-1	0	0	1	0	-1	-1	-1	-1
11041SK0104	-1	-1	-1	1	1	0	0	0	0	1	1	1	-1	0	0	1	1	-1	-1	1	-1	-1	0	0	0	0	-1	0	0	0	-1	0	NA	-1	-1	-1	NA	-1	1	-1	-1	0	-1	0	0	-1	-1	0	-1
11041SK0105	0	-1	0	-1	0	0	0	0	0	-1	0	0	0	1	-1	1	0	0	-1	0	-1	-1	-1	1	0	0	0	0	0	0	0	0	NA	0	-1	0	-1	0	0	-1	-1	0	-1	0	-1	-1	0	-1	-1
11041SK0106	0	-1	0	0	0	0	0	0	0	-1	0	-1	-1	1	-1	1	-1	-1	-1	1	-1	0	0	0	0	0	0	1	-1	0	-1	0	NA	0	-1	1	-1	-1	1	0	-1	0	0	-1	-1	-1	0	-1	-1
11041SK0107	0	-1	0	1	0	-1	-1	1	1	0	0	0	-1	1	-1	1	0	0	-1	1	-1	-1	-1	1	0	0	-1	-1	1	1	-1	0	NA	1	-1	-1	-1	-1	1	-1	-1	0	0	0	0	-1	-1	-1	0
11041SK0108	0	-1	0	0	0	-1	-1	1	1	0	0	0	-1	1	-1	1	1	-1	0	0	0	-1	1	-1	-1	-1	-1	0	0	0	-1	1	NA	0	-1	0	NA	-1	1	-1	-1	0	1	-1	-1	-1	-1	-1	0
11041SK0109	0	-1	0	0	1	1	1	-1	-1	1	1	1	-1	-1	1	1	1	-1	0	0	0	-1	-1	1	0	0	-1	-1	1	1	-1	0	NA	0	1	0	-1	-1	1	-1	-1	0	0	-1	-1	-1	-1	0	-1
11041SK0110	-1	-1	-1	0	0	-1	-1	1	1	-1	0	0	0	1	-1	1	0	0	-1	0	-1	-1	0	0	0	0	-1	1	-1	0	-1	1	NA	-1	-1	-1	0	-1	1	-1	-1	-1	0	-1	0	-1	-1	-1	0
11041SK0111	0	-1	0	-1	0	-1	-1	1	1	0	0	1	0	1	-1	1	0	0	-1	0	-1	-1	0	-1	-1	-1	0	1	-1	-1	0	0	NA	-1	-1	0	-1	-1	1	0	0	-1	0	-1	1	-1	-1	-1	-1
11041SK0112	-1	-1	-1	-1	-1	0	0	0	0	-1	0	-1	-1	1	-1	1	-1	-1	-1	1	-1	1	-1	1	0	0	0	0	0	-1	-1	1	NA	-1	0	0	0	-1	1	-1	-1	0	0	0	1	-1	0	-1	0
11041SK0113	-1	-1	-1	-1	-1	0	0	0	0	0	0	1	0	1	-1	1	0	0	-1	1	-1	-1	0	0	0	0	0	0	0	0	0	0	NA	0	-1	0	-1	0	0	-1	-1	-1	1	-1	-1	-1	0	1	-1
11041SK0114	-1	-1	0	0	1	-1	-1	1	1	1	1	1	-1	0	0	1	0	0	0	0	0	1	-1	1	0	0	0	1	-1	-1	0	0	NA	1	-1	0	0	0	0	0	-1	-1	0	0	1	-1	-1	-1	-1
11041SK0115	-1	-1	-1	0	0	-1	-1	1	1	0	0	0	-1	0	0	1	0	0	-1	-1	-1	0	0	0	0	0	0	1	-1	-1	0	0	NA	0	-1	-1	0	0	0	-1	-1	-1	1	-1	0	0	1	-1	1
11041SK0116	-1	-1	0	0	-1	0	0	0	0	-1	0	0	0	1	-1	1	-1	-1	-1	1	-1	0	-1	1	0	0	-1	-1	1	0	0	1	NA	0	-1	-1	0	-1	1	-1	-1	-1	0	0	1	-1	-1	-1	-1
11041SK0117	0	-1	-1	0	-1	0	0	0	0	1	1	1	-1	0	0	1	0	0	-1	1	-1	1	-1	1	0	NA	1	1	-1	0	0	0	NA	-1	0	0	0	1	-1	-1	-1	0	0	1	0	-1	0	0	0
11041SK0118	-1	-1	-1	0	-1	0	0	0	0	-1	0	0	0	0	0	1	1	-1	-1	-1	-1	0	-1	1	0	0	0	1	-1	-1	0	1	NA	0	-1	-1	-1	-1	1	-1	-1	-1	0	0	0	0	0	-1	0
11041SK0119	0	NA	-1	0	-1	0	0	0	0	-1	0	0	0	0	0	1	0	0	0	-1	0	0	-1	1	0	0	0	0	1	0	0	1	NA	1	0	-1	0	0	0	-1	-1	0	0	0	1	-1	0	-1	0
11041SK0120	0	-1	-1	0	0	0	0	0	0	1	1	1	-1	1	-1	1	-1	-1	-1	0	-1	-1	-1	1	-1	0	1	1	0	-1	-1	0	NA	1	0	-1	1	0	0	-1	-1	-1	1	1	-1	-1	-1	0	-1
11041SK0121	-1	-1	-1	-1	0	0	0	0	0	0	0	0	-1	1	-1	1	0	0	0	0	0	0	-1	1	0	0	0	0	1	-1	-1	1	NA	0	0	0	0	-1	1	-1	-1	-1	0	0	1	-1	1	-1	1
11041SK0122	-1	-1	-1	0	0	0	0	0	0	0	0	0	-1	0	0	1	0	0	-1	1	-1	0	-1	1	0	0	1	1	-1	-1	-1	0	NA	0	-1	-1	0	-1	1	-1	-1	0	1	0	0	-1	-1	-1	0
11041SK0123	0	-1	-1	-1	-1	1	1	-1	-1	0	0	1	0	0	0	1	0	0	-1	1	-1	-1	-1	1	0	0	0	1	-1	-1	0	0	NA	0	1	1	-1	-1	1	-1	-1	0	1	0	0	-1	0	-1	0
11041SK0124	0	-1	-1	-1	0	-1	-1	1	1	0	0	0	-1	-1	1	1	1	-1	0	0	0	-1	0	0	0	0	-1	0	0	0	-1	1	NA	1	-1	-1	-1	-1	1	-1	-1	0	1	0	0	-1	-1	-1	-1
11041SK0125	0	-1	-1	0	-1	0	0	0	0	-1	0	0	0	-1	1	1	1	-1	-1	1	-1	0	-1	1	-1	0	-1	-1	1	1	-1	1	NA	0	0	0	-1	-1	1	-1	-1	0	1	0	-1	-1	-1	-1	-1
11041SK0126	1	-1	-1	0	1	-1	-1	1	1	-1	0	-1	-1	1	-1	1	0	0	-1	0	-1	-1	-1	1	0	0	0	0	0	0	0	0	NA	0	-1	-1	-1	-1	1	-1	-1	0	1	1	-1	-1	-1	-1	-1
11041SK0127	-1	0	0	0	-1	0	0	0	0	-1	0	-1	-1	1	-1	1	-1	-1	-1	1	-1	0	-1	1	0	0	0	0	1	-1	-1	0	NA	0	1	-1	0	0	0	-1	-1	-1	0	0	0	-1	-1	-1	-1
11041SK0128	0	-1	0	1	-1	0	0	0	0	1	1	1	-1	0	1	1	-1	-1	-1	0	-1	-1	-1	1	0	0	0	0	0	0	0	1	NA	1	-1	-1	-1	0	0	-1	-1	-1	1	0	0	-1	-1	0	-1
11041SK0129	1	-1	0	0	0	0	0	0	0	1	1	1	-1	1	-1	1	0	0	-1	0	-1	-1	0	-1	-1	-1	0	0	0	0	0	0	NA	0	-1	0	-1	0	0	-1	-1	0	1	0	0	-1	-1	-1	1
11041SK0130	-1	-1	-1	1	0	-1	-1	1	1	0	0	0	-1	1	0	1	-1	-1	-1	1	-1	-1	-1	NA	-1	-1	1	1	0	-1	-1	1	NA	1	0	0	-1	-1	1	-1	-1	-1	0	1	-1	-1	-1	0	-1
11041SK0131	-1	-1	0	0	0	0	0	0	0	0	0	0	-1	1	-1	1	1	-1	0	-1	0	-1	-1	1	0	0	-1	0	0	0	-1	0	NA	0	-1	-1	-1	1	-1	-1	-1	-1	0	-1	-1	-1	-1	-1	0
11041SK0132	0	-1	0	0	-1	0	0	0	0	0	0	0	-1	1	0	1	0	0	-1	0	-1	-1	1	-1	-1	-1	1	1	-1	-1	-1	0	NA	1	0	-1	0	0	0	-1	-1	-1	1	1	0	-1	-1	-1	-1
11041SK0133	-1	-1	0	1	-1	-1	-1	1	1	0	0	0	-1	1	-1	1	0	0	-1	1	-1	0	0	0	0	0	0	0	0	0	0	0	NA	1	-1	-1	0	0	0	-1	-1	0	0	0	-1	-1	-1	-1	0
11041SK0134	-1	-1	-1	1	0	0	0	0	0	0	0	0	-1	0	1	1	0	0	-1	0	-1	-1	-1	NA	-1	-1	0	0	1	0	0	1	NA	0	-1	0	-1	-1	1	-1	-1	-1	0	-1	-1	-1	-1	0	-1
11041SK0135	0	-1	0	1	-1	-1	-1	1	1	0	0	0	-1	1	0	1	0	0	-1	1	-1	0	-1	1	0	0	-1	0	1	0	0	0	NA	1	-1	0	-1	0	0	-1	-1	-1	0	1	1	-1	-1	-1	-1
11041SK0136	0	-1	0	1	-1	0	0	0	0	-1	0	-1	-1	1	0	1	-1	-1	-1	0	-1	-1	-1	1	-1	0	-1	-1	1	1	-1	0	NA	0	0	-1	0	-1	1	-1	-1	-1	-1	1	1	-1	0	-1	0
11041SK0137	-1	-1	0	-1	-1	0	0	0	0	-1	0	-1	-1	1	-1	1	0	0	0	0	0	-1	-1	1	-1	0	-1	0	1	-1	-1	0	NA	-1	1	0	0	0	0	0	-1	0	1	1	0	-1	-1	-1	0
11041SK0138	0	-1	0	1	-1	0	0	0	0	0	0	0	-1	1	0	1	0	0	0	0	0	-1	-1	1	-1	0	0	0	0	0	0	0	NA	1	0	0	-1	0	0	-1	-1	0	0	1	0	-1	1	-1	0
11041SK0139	-1	-1	0	1	-1	0	0	0	0	0	0	1	0	0	1	1	0	0	0	0	0	-1	0	0	0	0	-1	-1	1	0	0	0	NA	0	-1	0	-1	-1	1	-1	-1	0	1	1	0	-1	-1	-1	0
11041SK0140	0	-1	0	0	0	0	0	0	0	-1	0	0	0	1	0	1	0	0	-1	1	-1	0	-1	1	0	0	0	0	0	0	0	0	NA	1	0	-1	-1	-1	1	-1	-1	-1	1	1	0	-1	0	-1	1
11041SK0141	-1	-1	0	0	0	-1	-1	1	1	1	1	1	-1	0	0	1	1	-1	0	0	-1	-1	0	0	0	0	0	1	0	-1	-1	1	NA	0	0	1	-1	0	0	-1	-1	0	1	0	-1	-1	-1	-1	1
11041SK0142	-1	-1	-1	-1	0	-1	-1	1	1	0	0	1	0	1	-1	1	1	-1	1	-1	1	0	-1	1	0	0	-1	-1	1	1	-1	0	NA	-1	0	-1	0	-1	1	0	-1	0	1	0	-1	-1	0	-1	-1
11041SK0143	-1	-1	0	1	-1	-1	-1	1	1	1	1	1	-1	0	0	1	0	0	0	0	-1	-1	0	-1	-1	-1	-1	-1	1	0	-1	1	NA	0	1	1	-1	-1	1	-1	-1	-1	0	-1	-1	-1	-1	-1	1
11041SK0145	-1	-1	0	-1	-1	-1	-1	1	1	0	0	0	-1	0	0	1	0	0	0	0	-1	-1	-1	1	0	0	-1	-1	1	1	-1	1	NA	0	-1	-1	0	-1	1	1	0	-1	1	-1	-1	-1	-1	-1	1
11041SK0146	-1	-1	1	-1	0	0	0	0	0	0	0	1	0	-1	1	1	-1	-1	-1	0	-1	0	-1	1	0	0	0	0	0	0	0	1	NA	0	1	0	0	-1	1	0	-1	0	1	-1	0	-1	0	-1	0
11041SK0147	-1	-1	-1	-1	0	-1	-1	1	1	1	1	1	-1	0	0	1	0	0	0	0	0	0	-1	1	0	0	-1	-1	1	-1	-1	0	NA	1	1	-1	-1	-1	1	-1	-1	0	1	0	0	-1	-1	-1	-1
11041SK0148	0	-1	-1	-1	0	-1	-1	1	1	1	1	1	-1	1	-1	1	1	-1	1	-1	1	-1	-1	1	0	0	-1	-1	1	0	-1	0	NA	0	0	0	0	0	0	0	-1	0	1	0	-1	-1	-1	-1	-1
11041SK0149	-1	-1	0	0	0	0	0	0	0	0	0	1	0	0	0	1	1	-1	1	-1	1	-1	0	-1	-1	-1	0	0	0	0	0	1	NA	-1	1	0	-1	-1	1	-1	-1	0	0	-1	0	-1	0	-1	0
11041SK0150	0	-1	1	-1	-1	0	0	0	0	0	0	1	0	-1	1	1	0	0	-1	1	-1	-1	-1	1	-1	0	-1	-1	1	0	-1	0	NA	0	1	0	-1	-1	1	-1	-1	-1	-1	-1	1	-1	-1	-1	-1
11041SK0151	-1	0	0	0	-1	0	0	0	0	-1	0	0	0	0	0	1	0	0	0	-1	0	0	0	0	0	0	-1	0	1	0	0	0	NA	-1	0	-1	-1	-1	1	0	0	-1	1	0	0	-1	-1	-1	-1
11041SK0152	-1	-1	1	0	0	0	0	0	0	0	0	0	-1	0	0	1	0	0	0	-1	0	-1	-1	1	0	0	0	0	0	1	-1	0	NA	0	0	0	-1	0	0	-1	-1	0	1	-1	-1	-1	-1	0	-1
[truncated: 206 more columns]
